# Supplementary material for: Transcription networks responsible for early regulation of Salmonella-induced inflammation in the jejunum of pigs
Source: J Inflamm (Lond). 2013 Apr 17;10:18. doi: 10.1186/1476-9255-10-18 (PMC3637394; doi:10.1186/1476-9255-10-18)
Supplement: Additional file 1: Table S1 — Title of data: Differential expressed probes of microarray experiments / STITCH associations. Description of data: Interactive table of ratios of differential expressed probes (Sheet of 8 hours isogenic, and sheet of 2 and 4 hours inter-animal comparisons)/Table with type and confidence scores of associations between genes/proteins and chemicals of STITCH analysis. [file 1476-9255-10-18-S1.xls]

## Sheet: 8h Salmonella vs mock
Table S1 (8 hr)	Isogenic comparisions between Salmonella and mock challenged SISP loops after 8 hours of perfusion for pig 2, 3 and 4.
	Differential expressed probes (Oligo-ID) were selected when their ratio of expression between loops was 3-fold higher (FC >3) or 3-fold lower (FC < 0.33). The reader may retrieve lists of gene-symbols representing differentially expressed genes in pig 2, 3 or 4 by sorting the pig number headers. For pig 3 ratio's of expression with a FC < 3 and > 0.33 were extracted from microarray data files and…
Oligo-ID	description	GENE-SYMBOL	discussed	Ratio S/M 8h. pig 2	Ratio S/M 8h pig 3	Ratio S/M 8h pig 4
SS00011009_	Ras-related C3 botulinum toxin substrate 1 (rho family, small GTP binding protein Rac1)	RAC1	d	0.71	0.08	1.3
SS00009820_TC186102	Trefoil factor 2 precursor (Spasmolytic polypeptide)(Pancreatic spasmolytic polypeptide)	TFF2	d	0.4	0.08	0.56
SS00011887_	Sideroflexin 1	SFXN1		0.67	0.09	0.29
SS00011124_	COQ6 coenzyme Q6 homolog, monooxygenase (S. cerevisiae)	COQ6		0.42	0.12	0.42
SS00012814_	Solute carrier family 9 (sodium/hydrogen exchanger),	SLC9A6		0.32	0.12	0.37
SS00001104_TC164297	Hydroxysteroid 11-beta dehydrogenase 2	HSD11B2	d	0.56	0.14	0.34
SS00012997_	Mitochondrial ribosomal protein 63	MRP63		0.5	0.18	0.71
SS00012896_	Solute carrier family 6, member 16	SLC6A16		0.63	0.22	0.91
SS00010974_TC164225	Coagulation factor III (thromboplastin) (tissue factor)	F3	d	2	3.1	5.3
SS00010849_TC162128	Interleukin-1 receptor antagonist protein precursor (IL-1ra) (IRAP) (IL1 inhibitor) (IL-1RN)	IL1RN	d	70.23	3.2	73.2
SS00001161_TC169204	Interstitial collagenase precursor (Matrix metalloproteinase-1) (MMP-1) , complete	MMP1	d (PCR)	10.2	3.4	3.7
SS00002950_	S100 calcium binding protein A12 (calgranulin C) (S100A12)	S100A12		15.49	3.41	7.2
SS00006559_TC172305	S100 calcium-binding protein A2	S100A2		9.2	3.59	4.9
SS00008290_TC182470	Cytochrome b (mitochondrially encoded cytochrome b)	MTCYB		25.52	3.7	4.7
SS00002429_TC186495	Hexokinase 3	HK3		2.9	3.79	9.1
SS00002808_TC190950	glucosaminyl (N-acetyl) transferase 3, mucin type (Core 2 beta-1,6-N-acetylglucosaminyltransferase)	GCNT3		12.45	3.88	5.6
SS00010442_TC162694	Interleukin-1 beta precursor (IL-1 beta)	IL1B	d (PCR)	37.74	3.9	47.5
SS00003658_TC185688	Ets homologous factor	EHF		1.1	3.94	3.9
SS00000993_TC183157	c-Fos protein = AP1	FOS	d	3.3	4.16	8
SS00012022_	Pancreatic Alpha-Amylase	AMY2A		0.67	5.2	0.5
SS00010822_	S100 calcium binding protein A9 (calgranulin B)	S100A9	d	22.6	5.35	4.9
SS00006906_	Heterogeneous nuclear ribonucleoprotein D-like (HNRPDL), transcript variant 2	HNRPDL		1.9	5.4	2.1
SS00008516_TC186531	Early growth response 1 (EGR1)	EGR1	d	4.59	5.6	4.8
SS00000692_TC180819	Heat shock 70kDa protein 1A	HSPA1A	d	0.86	6.15	0.95
SS00002396_TC183109	Interferon regulatory factor 1, complete	IRF1	d	6.37	6.37	4.1
SS00006303_	NAD(P) dependent steroid dehydrogenase-like	NSDHL		0.73	6.6	2.2
SS00003657_TC183376	Surfactant pulmonary-associated D-binding protein (gp-340/DMBT1)	DMBT1	d	8.88	6.9	8.2
SS00013232_TC189090	Nuclear receptor subfamily 4, group A, member 1 transcript variant 2	NR4A1	d	1.9	7.15	3
SS00003492_TC196169	Solute carrier family 2 facilitated glucose transporter member 6	SLC2A6		1.85	8.48	18.9
SS00004781_TC186609	Tumor necrosis factor receptor superfamily member Fn14 precursor (Tweak-receptor) (Fibroblast growth factor-inducible immediate-early response protein 14) (FGF-inducible 14)	TNFRSF12A	d	2.1	8.5	2.7
SS00002350_TC165060	Urokinase plasminogen activator surface receptor precursor (uPAR) (U-PAR) (CD87 antigen)	PLAUR	d	10.5	8.6	11.8
SS00011745_TC182616	Serine dehydratase (SDS)	SDS		25.86	9.2	7
SS00008318_TC180813	Thrombospondin 1 (THBS1)	THBS1	d	14.08	9.65	4.8
SS00013084_TC180825	18S ribosomal RNA gene, internal transcribed spacer	18S RNA		0.92	10.2	1.7
SS00010881_TC180860	Heat shock 70kDa protein 1B	HSPA1B	d	1.46	10.4	0.87
SS00007051_TC163095	Metastasis-associated lung adenocarcinoma transcript 1	MALAT1		1.6	10.5	1.2
SS00008544_TC164987	Cyr61 protein (IGFBP10)	CYR61	d	11.21	18.11	36
SS00009517_TC173931	ATP-binding cassette, sub-family B (MDR/TAP), member 10	ABCB10		0.08	_	_
SS00005580_TC168277	ATP-binding cassette, sub-family C (CFTR/MRP), member 2 (multidrug resistance associated protein 2)	ABCC2		0.3	_	_
SS00007151_TC165440	Abhydrolase domain containing 4	ABHD4		_	_	0.27
SS00007455_TC166010	Abhydrolase domain containing 6	ABHD6		0.28	_	_
SS00000463_	ABO blood group (transferase A, alpha 1-3-N-acetylgalactosaminyltransferase)	ABO		0.22	_	_
SS00005840_TC175360	ABP1 amiloride binding protein 1 (amine oxidase copper-containing)	ABP1		0.15	_	_
SS00008077_TC186717	Acyl-Coenzyme A dehydrogenase family, member 11	ACAD11		_	_	0.18
SS00002664_TC187766	Acid phosphatase 6, lysophosphatidic	ACP6		0.22	_	_
SS00001882_TC163394	Long-chain-fatty-acid--CoA ligase 1 (Long-chain acyl-CoA synthetase 1) (LACS 1) (Palmitoyl-CoA ligase 1)	ACSL1		6.21	_	_
SS00008975_TC185012	Acyl-CoA synthetase long-chain family member 4 (ACSL4), transcript variant 2	ACSL4		9.72	_	5.8
SS00001305_TC161942	Actin, gamma-enteric smooth muscle (Alpha-actin 3)	ACTG2		9.44	_	_
SS00001112_TC163332	Aminoacylase-1 (N-acyl-L-amino-acid amidohydrolase)	ACY1		0.24	_	_
SS00000707_TC183540	Adrenomedullin precursor [Contains: Adrenomedullin (AM); Proadrenomedullin N-20 terminal peptide (ProAM-N20) (ProAM N-terminal 20 peptide) (PAMP)]	ADM		6.72	_	13.4
SS00012353_TC165530	S-adenosylhomocysteine hydrolase-like 2 (KIAA0828)	AHCYL2		0.22	_	_
SS00007263_TC184614	A-kinase anchoring protein AKAP350	AKAP9		0.21	_	_
SS00012127_BM675767	Aldolase B, fructose-bisphosphatase	ALDOB		0.22	_	_
SS00000647_TC166643	Arachidonate 5-lipoxygenase-activating protein (MK-886-binding protein)	ALOX5		6.51	_	_
SS00002483_	Adhesion molecule with Ig-like domain 3	AMIGO3		_	_	11.1
SS00013065_TC164770	Anoctamin 6	ANO6		0.22	_	_
SS00000516_TC163013	Annexin 1.	ANXA1		8.88	_	4.3
SS00008347_TC181691	Annexin A5 (Annexin V) (Lipocortin V) (Endonexin II) (Calphobindin I) (CBP-I)	ANXA5		4.21	_	_
SS00005919_TC193844	Adaptor-related protein complex AP-1, sigma 3	AP1S3		7.91	_	8.1
SS00000639_TC164742	Apolipoprotein A-IV precursor (Apo-AIV) (ApoA-IV)	APOA4		0.14	_	_
SS00000473_TC182292	Apolipoprotein B	APOB		0.17	_	_
SS00000502_TC182244	Apolipoprotein C-III precursor (Apo-CIII)	APOC3		0.08	_	_
SS00009312_TC176720	Aquaporin 1 (Colton blood group)	AQP1		_	_	0.18
SS00001937_TC164836	Aquaporin 8 protein	AQP8		0.04	_	0.12
SS00002946_TC189979	Amphiregulin long form (colorectum cell-derived growth factor)	AREG	d	_	_	10.6
SS00012050_TC163211	SRp25 nuclear protein (ADP-ribosylation factor-like 6 interacting protein 4)	ARL6IP1		0.18	_	_
SS00001480_TC182829	Actin related protein 2/3 complex, subunit 5-like	ARPC5L		5.36	_	_
SS00000180_TC173705	Arrestin domain containing 4	ARRDC4		_	_	5.6
SS00000837_TC164519	Plasma membrane calcium-transporting ATPase 1 (PMCA1) (Plasma membrane calcium pump isoform 1)	ATP2B1		4.86	_	_
SS00012633_TC165680	Attractin transcript variant 1, mRNA	ATRN		0.17	_	_
SS00012731_TC175242	Ataxin 1	ATXN1		0.22	_	_
SS00001602_TC164897	Vasopressin-induced protein, 32kDa	AVPI1		4.15	_	_
SS00007992_TC192091	beta-site APP cleaving enzyme type B	BACE1		5.17	_	_
SS00012228_TC163664	Brain abundant, membrane attached signal protein 1	BASP1		5.61	_	_
SS00008040_TC178517	BATF2 basic leucine zipper transcription factor, ATF-like 2	BATF2		_	_	17
SS00001803_TC182537	Hydroxybutyrate dehydrogenase, type 2	BDH2		0.18	_	0.32
SS00004593_TC182058	BCL2/adenovirus E1B 19kDa interacting protein 3	BNIP3		0.21	_	_
SS00005401_TC189427	BRD8 bromodomain containing 8	BRD8		0.31	_	_
SS00000197_TC182943	Brain protein I3 (pRGR2)	BRI3		0.27	_	_
SS00007885_TC169529	Bromodomain and PHD finger containing, 3	BRPF3		_	_	3.2
SS00006976_TC183471	BTG family, member 2 (BTG2)	BTG2		4.38	_	7.7
SS00003389_TC164805	Basic leucine zipper and W2 domains 2	BZW2		4.79	_	_
SS00011907_TC172268	Chromosome 12 open reading frame 28	C12orf28		_	_	0.13
SS00004417_TC165044	Cell death inducing protein; transmembrane protein I1	C16orf5		_	_	0.18
SS00010561_TC180781	C1GALT1 core 1 synthase (glycoprotein-N-acetylgalactosamine 3-beta-galactosyltransferase 1)	C1GALT1		7.84	_	_
SS00006066_TC176271	C1orf92 chromosome 1 open reading frame 93	C1orf92		_	_	4
SS00002579_	Chromosome 5 open reading frame 4	C5orf4		_	_	0.2
SS00012540_TC183096	Caspase-3	CASP3		4.18	_	_
SS00000512_TC181995	Catalase	CAT	d	0.08	_	_
SS00008672_TC182178	Caveolin 1 (caveolae protein 22kDa) (CAV1)	CAV1		3.21	_	_
SS00010895_TC164631	Cysteine conjugate-beta lyase, cytoplasmic	CCBL1		_	_	0.26
SS00011635_	Coiled-coil domain containing 60	Ccdc60		6.55	_	14.5
SS00000842_TC163286	Small inducible cytokine A2 precursor (CCL2) (Monocyte chemotactic protein 1)	CCL2		_	_	4.6
SS00004448_TC182856	Cyclin L1	CCNL1		8.73	_	4.4
SS00005775_TC163454	Leukocyte surface antigen CD53	CD53		3.71	_	_
SS00009986_TC194907	Type II membrane protein CD69	CD69		10.69	_	_
SS00000563_TC183398	CD97 antigen	CD97		5.98	_	_
SS00008001_TC181252	CCAAT/enhancer-binding protein beta (transcription factor activity beta)	CEBPB	d	15.82	_	7.1
SS00010698_TC181249	CCAAT/enhancer binding protein (C/EBP), delta	CEBPD	d	_	_	4.7
SS00013042_TC187107	pig|TC247992 homologue to Flamingo homolog, Drosophila (CELSR1)	CELSR1		_	_	5.9
SS00005431_TC169733	CEP76 centrosomal protein 76kDa	CEP76		_	_	3.6
SS00005743_TC164222 / SS00009648_TC164222	Carboxylesterase 3	CES3		0.24	_	_
SS00009287_TC194365	N-chimaerin (Alpha chimerin) (Rho-GTPase-activating protein 2)	CHN1		0.26	_	_
SS00006962_TC185086	Cytokine-inducible SH2-containing protein (CIS) (CIS-1) (S1 supressor of cytokine signaling)	CISH	d	10.34	_	4.9
SS00011206_TC164027	Cytoskeleton-associated protein 4	CKAP4		6.59	_	_
SS00007980_TC196750	Claudin-15	CLDN15		_	_	0.18
SS00006548_TC164550	Carboxymethylenebutenolidase homolog (Pseudomonas)	CMBL		0.15	_	_
SS00004471_TC180904	Collagen alpha 1chain	COL1A1		9.35	_	3.9
SS00001098_TC164450	Carnitine palmitoyltransferase I	CPT1C		5.29	_	_
SS00000438_	Citrate synthase (CS) transcript variant 2	CS		0.27	_	_
SS00008502_TC187298	Colony stimulating factor 1 (macrophage), mRNA	CSF1		6.26	_	_
SS00012493_TC165165	Cathepsin C (CTSC), transcript variant 3	CTSC		4.59	_	3.8
SS00004383_TC162764	Cathepsin L	CTSL1		5.79	_	4
SS00011279_TC183215	Macrophage inflammatory protein 2-alpha precursor (MIP2-alpha) (CXCL2)	CXCL2	d	55.23	_	8.3
SS00010181_TC185393	Chemokine (C-X-C motif) ligand 5 precursor (AMCF-II)	CXCL5	d	8.16	_	5.3
SS00007733_TC165816	Cytochrome b reductase 1	CYBRD1		0.13	_	_
SS00004468_TC163123	Cytochrome c, complete	CYCS		3.75	_	_
SS00010662_TC169132	CYP24A1 cytochrome P450, family 24, subfamily A, polypeptide 1	CYP24A1		4.74	_	_
SS00000651_TC167454	Cytochrome P450 2B22 ( Unigene homologue of human CYP2B6)	CYP2B6		0.13	_	0.33
SS00001165_TC164410	Cytochrome P450 2C49, complete = CYP2C8 human	CYP2C8	d	0.19	_	_
SS00000602_TC192800	Cytochrome P450, family 2, subfamily C, polypeptide 9	CYP2C9	d	0.18	_	_
SS00006545_TC187228	Cytochrome P450 2J2 (CYPIIJ2) (Arachidonic acid epoxygenase)	CYP2J2		0.23	_	_
SS00001181_TC184632	Cytochrome P450 3A29 (CYPIIIA29)	CYP3A39		0.15	_	_
SS00000658_TC166409	D-amino-acid oxidase	DAO		0.19	_	_
SS00012344_TC184043	weakly similar to albumin gene D-Box binding protein	DBP	d	0.23	_	_
SS00008350_TC183075	DDX3X DEAD (Asp-Glu-Ala-Asp) box polypeptide 3, X-linked (Fibroblast growth factor inducible protein 14)	DDX3X		_	_	3.5
SS00001205_TC162555	Ddx5 protein =DEAD (Asp-Glu-Ala-Asp) box polypeptide 5	DDX5		3.41	_	3.6
SS00000561_TC189019	DDX58 DEAD (Asp-Glu-Ala-Asp) box polypeptide 58	DDX58		6.28	_	_
SS00010017_TC172637	Sphingolipid C4-hydroxylase (delta 4-desaturase protein)	DEGS2		0.27	_	_
SS00001114_TC181984	Muscle-specific intermediate filament Desmin	DES		9.94	_	_
SS00004424_TC182071	Dehydrogenase/reductase (SDR family) member 3	DHRS3		0.27	_	_
SS00000940_TC169311	Dipeptidase 1 precursor (Microsomal dipeptidase) (Renal dipeptidase)	DPEP1		0.08	_	_
SS00000634_TC187621	Dihydropyrimidine dehydrogenase [NADP+] precursor (DHPDHase) (Dihydrouracil dehydrogenase) (Dihydrothymine dehydrogenase)	DPYD		0.29	_	_
SS00011145_TC184846	DRAM damage-regulated autophagy modulator	DRAM		5.39	_	_
SS00002904_TC186494	Dual specificity protein phosphatase 10 (Mitogen-activated protein kinase phosphatase 5) (MAP kinase phosphatase 5) (MKP-5)	DUSP10		_	_	6.7
SS00002206_TC164057	Cytoplasmic dynein light chain (T-complex testis-specific protein 1 homolog)	DYNLL1		0.23	_	_
SS00009083_	E2F transcription factor 3 (E2F3)	E2F3	d	3.74	_	_
SS00008447_TC183884	Ephrin-A1 precursor (EPH-related receptor tyrosine kinase ligand 1) (Immediate early response protein B61) (Tumor necrosis factor, alpha-induced protein 4)	EFNA1	d	_	_	0.21
SS00007849_TC187017	EH domain binding protein 1	EHBP1		3.18	_	_
SS00005009_TC162716	Translation initiation factor eIF-4A	EIF4A2		0.25	_	_
SS00010958_TC182090	Elastin (supravalvular aortic stenosis, Williams-Beuren syndrome)	ELN		_	_	0.33
SS00006949_TC183644	Elastin microfibril interfacer 2 (FOAP-10 protein)	EMILIN2		13.54	_	3.6
SS00006793_TC162016	Ectodermal-neural cortex (with BTB-like domain) (ENC1)	ENC1		_	_	5.5
SS00010727_	Erythrocyte membrane protein band 4.1-like 1, transcript variant 2	EPB41L1		_	_	0.16
SS00006961_TC183067	ERBB receptor feedback inhibitor 1 (Mitogen-inducible gene 6 protein) (Mig-6)	ERRFI1		_	_	17.6
SS00008738_TC190007	Dual specificity testis-specific protein kinase 2	ESK2		0.2	_	_
SS00000120_	SEC6-like 1 (S. cerevisiae)	EXOC3		0.28	_	_
SS00000730_TC185627	Fatty-acid amide hydrolase (Oleamide hydrolase) (Anandamide amidohydrolase)	FAAH		0.26	_	_
SS00001044_TC182019	Fatty acid binding protein 1, liver	FABP1		4	_	_
SS00001692_TC183132	Fumarylacetoacetate hydrolase domain containing 2A	FAHD2A		0.3	_	_
SS00011235_TC168131	Family with sequence similarity 129, member A	FAM129A		5.97	_	_
SS00006373_TC182362	Family with sequence similarity 134, member B	FAM134B		0.17	_	_
SS00007695_TC185058	Family with sequence similarity 176, member A	FAM176A		_	_	0.18
SS00004590_TC183914	Phenylalanyl-tRNA synthetase, alpha subunit	FARSA		0.26	_	_
SS00000672_TC184753	Fibrillin 1 (Marfan syndrome)	FBN1		4.3	_	_
SS00005718_TC181017	Fructose 1,6, bisphosphate aldolase	FBP1		0.16	_	_
SS00001628_TC184199	FKSG24, complete (hypothetical protein MGC12972)	FKSG24		0.3	_	_
SS00001635_TC165117	Gamma-filamin	FLNC		5.95	_	_
SS00011351_TC166684	Formin-like 2	FMNL2		4.1	_	6.6
SS00003385_TC162457	Fibronectin	FN1		4.6	_	_
SS00006445_TC183537 / SS00010783_TC183537	Tissue alpha-L-fucosidase precursor (Alpha-L-fucosidase I)	FUCA1		0.12	_	_
SS00004933_TC184792	FUN14 domain containing 1, complete	FUNDC1		3.61	_	_
SS00009878_TC163148	Glucose-6-phosphatase (G6Pase) (G-6-Pase)	G6PC		0.15	_	_
SS00004771_TC164833	Growth arrest and DNA-damage-inducible protein GADD45 beta (Negative growth-regulatory protein MyD118) (Myeloid differentiation primary response protein MyD118)	GADD45A	d	7.08	_	_
SS00010200_BI304652	Similar to gag-pol Sus scrofa	gag-pol		0.23	_	_
SS00001207_TC162415	Glycyl-tRNA synthetase (Glycine--tRNA ligase) (GlyRS)	GARS		3.58	_	_
SS00003495_TC182079	Interferon-induced guanylate-binding protein 1 (GTP-binding protein 1)	GBP1		8.51	_	3.4
SS00005079_TC182080	Interferon-induced guanylate-binding protein 2 (GTP-binding protein 2)	GBP2		7.39	_	3.6
SS00003140_TC186511	GEMIN5 protein	GEMIN5		3.63	_	_
SS00000851_TC169388	Glutamine fructose aminotransferase	GFPT1		_	_	3.9
SS00008704_TC190194	Glutamine-fructose-6-phosphate transaminase 2	GFPT2		3.92	_	_
SS00000694_TC168589	Gap junction protein, alpha 1, 43kDa (Connexin 43)	GJA1		4.39	_	_
SS00004794_TC183447	GLI pathogenesis-related 2	GLIPR2		4.34	_	_
SS00012408_TC167657	Guanine nucleotide binding protein (G protein), gamma 2 (GNG2), mRNA	GNG2		3.69	_	_
SS00008959_TC187707	Glucosamine 6-phosphate N-acetyltransferase	GNPNAT1		3.91	_	_
SS00000696_TC183050 / SS00000866_TC163473	Aspartate aminotransferase, cytoplasmic (Transaminase A) (Glutamate oxaloacetate transaminase-1)	GOT1		0.13	_	0.16
SS00012874_TC184962	Glycerol-3-phosphate dehydrogenase 2 (mitochondrial), transcript variant 1	GPD2		_	_	6.5
SS00009158_TC167416	GRAM domain containing 4 (Alanine and proline-rich secreted protein apa precursor 45/47 kDa antigen) (Fibronectin attachment protein)	GRAMD4		0.22	_	_
SS00004885_TC187714	Growth factor receptor-bound protein 7	GRB7		0.19	_	_
SS00009715_NP275413	Guanylate cyclase activator 2A (guanylin)	GUCA2A		0.22	_	_
SS00009690_TC188465 /SS00009715_NP275413	Heat-stable enterotoxin receptor precursor (GC-C) (Intestinal guanylate cyclase) (STA receptor)	GUCY2C		0.24	_	_
SS00002635_TC184082	Glycogenin-1L	GYG1		8.06	_	_
SS00004456_TC182288	Vigilin (High density lipoprotein-binding protein) (HDL-binding protein)	HDLBP		0.29	_	_
SS00012724_TC169122	HERC6 protein	HERC6		4.36	_	3.7
SS00002223_TC187697	Hexamthylene bis-acetamide inducible 2	HEXIM2		_	_	0.12
SS00003286_TC182745	HIG1 domain family member 1A (Hypoxia-inducible gene 1 protein)	HIGD1A		9.56	_	6.3
SS00001793_TC164258	Hexokinase 1	HK1		4.45	_	_
SS00000587_TC181921	Heme oxygenase 1 (HO-1)	HMOX1		4.51	_	_
SS00002225_TC164591	Heme oxygenase 2	HMOX2		_	_	0.23
SS00000656_TC181325	Haptoglobin precursor	HP		_	_	31.4
SS00006640_TC186403	Heparan sulfate 3-O-sulfotransferase-1 precursor	HS3ST1		_	_	12.2
SS00002546_TC181508	Oxidative 3 alpha hydroxysteroid dehydrogenase	HSD17B6	d	_	_	0.2
SS00006627_TC166226	17-beta hydroxysteroid dehydrogenase	HSD17B8		_	_	4
SS00013280_TC186541	Stress 70 protein chaperone, microsome-associated, 60kDa (STCH)	HSPA13		4.69	_	_
SS00007160_TC163178	78 kDa glucose-regulated protein precursor (GRP 78) (Immunoglobulin heavy chain binding protein) (BiP) (Endoplasmic reticulum lumenal Ca(2+) binding protein grp78)	HSPA5		5	_	_
SS00000363_TC183236	150 kDa oxygen-regulated protein precursor (Orp150) (Hypoxia up-regulated 1)	HYOU1		_	_	4.1
SS00011800_TC171132	Intercellular adhesion molecule 1 (CD54) (human rhinovirus receptor)	ICAM1		9.39	_	15.3
SS00006925_TC163016	inhibitor of DNA binding 1, dominant negative helix-loop-helix protein (ID1)	ID1	d	4	_	4.9
SS00013297_TC166559	Immediate early response 5	IER5		_	_	4.9
SS00011129_TC163135	Interferon induced transmembrane protein 3 (1-8U) (IFITM3)	IFITM3		3.79	_	_
SS00011661_TC183383	Interferon-alpha/beta receptor beta chain precursor (IFN-alpha-REC) (Type I interferon receptor) (IFN-R) (Interferon alpha/beta receptor-2)	IFNAR2		_	_	3.4
SS00008459_TC182172	Insulin-like growth factor-binding protein 3, complete	IGFBP3		3.87	_	_
SS00000600_TC170480	Immunoglobulin heavy chain variable region	IGHV		_	_	0.16
SS00011790_TC198303	Interleukin 18 binding protein	IL18BP		6.78	_	_
SS00007907_TC183751	Interleukin 2 receptor gamma	IL2RG		4.76	_	_
SS00001060_	Interleukin 8 (IL8), mRNA	IL8	d (PCR)	13.09	_	8.2
SS00009681_TC170550	Insulin receptor	INSR		_	_	0.33
SS00001597_TC165219	Importin 4 (Importin 4b) (Imp4b) (Ran-binding protein 4) (RanBP4)	IPO4		3.27	_	_
SS00011361_TC164459	Interferon regulatory factor 2 binding protein 2	IRF2BP2		0.21	_	_
SS00012804_	Interferon regulatory factor 8 (IRF-8)	IRF8		13.19	_	3.4
SS00005291_	Interferon, alpha-inducible protein (clone IFI-15K) (G1P2)	ISG15		9.22	_	7.3
SS00012386_	Integrin, alpha 2 (CD49B, alpha 2 subunit of VLA-2 receptor)	ITGA2		5.1	_	_
SS00001288_TC162386	Integrin alpha-5 precursor (Fibronectin receptor alpha subunit) (Integrin alpha-F) (VLA-5) (CD49e)	ITGA5		11.27	_	_
SS00005254_TC163421	Similar to influenza virus NS1A binding protein isoform 2 isoform 7	IVNS1ABP		0.18	_	_
SS00005475_TC166554	Transcription factor jun-B	JUNB	d	5.19	_	5.3
SS00004622_TC184629	Ketohexokinase	KHK		0.19	_	_
SS00006817_TC162591	KIAA1191 (CG31688-PA)	KIAA1191		0.23	_	_
SS00007441_TC166392	Krueppel-like factor 10 (TGFB-inducible early growth response protein 1)	KLF10		_	_	4.8
SS00008222_TC162109	Krueppel-like factor 16 (Basic transcription element binding-protein 4) (BTE-binding protein 4) ) (Novel Sp1-like zinc finger transcription factor 2) (Transcription factor NSLP2)	KLF16		5.02	_	_
SS00010943_TC181789	Lysosomal associated transmembrane protein 4 beta, variant 1	LAPTM4B		0.23	_	_
SS00007544_TC161972	L-plastin (Lymphocyte cytosolic protein 1) (LCP-1) (LC64P)	LCP1		3.57	_	_
SS00001188_TC181290	Low-density lipoprotein receptor (LDL receptor)	LDLR		3.29	_	4.2
SS00001096_TC186756	Liver-expressed antimicrobial peptide 2 precursor	LEAP2		0.09	_	0.27
SS00005024_TC162059	LIM domain kinase 2	LIMK2		4.56	_	_
SS00008817_TC182469	Lipopolysaccharide-induced tumor necrosis factor-alpha factor (LPS-induced TNF-alpha factor) (P53-induced protein 7)	LITAF		4.42	_	_
SS00010689_TC167511	HCV F-transactivated protein 1	LOC615008		0.22	_	_
SS00002365_TC165583	LRRC28 leucine rich repeat containing 28	LRRC28		0.24	_	_
SS00008246_TC182798	Expressed sequence AA959742 (mmu 0 day neonate eyeball cDNA, RIKEN full-length enriched library, clone:E130018O12 product:P34 PROTEIN homolog)	LRRC59		5.99	_	_
SS00001032_TC165848	Lactotransferrin	LTF		9.86	_	_
SS00000456_TC182269	Lysozyme C-2 precursor (1,4-beta-N-acetylmuramidase C)	LYZ		3.68	_	_
SS00002589_TC171212	Monoamine oxidase A	MAOA		0.16	_	0.26
SS00011307_TC185325	Mitogen-activated protein kinase kinase 3 (MAP2K3) transcript variant C	MAP2K3		5.24	_	_
SS00002778_TC182651	Mitogen-activated protein kinase kinase kinase kinase 4	MAP4K4		4.87	_	_
SS00006560_TC171601	Membrane-associated RING-CH protein III	MARCH3		7.71	_	_
SS00011092_TC181649	Myristoylated alanine-rich protein kinase C substrate (MARCKS)	MARCKS		3.42	_	_
SS00005672_TC183415	Mucolipidin	MCOLN1		0.14	_	_
SS00000966_TC162985	Cytoplasmic Malate Dehydrogenase	MDH1		0.26	_	_
SS00000147_TC167924	NAD-dependent malic enzyme, mitochondrial precursor (NAD-ME) (Malic enzyme 2)	ME2		0.26	_	_
SS00009011_TC186445	Mesoderm development candidate 1	MESDC1		4.72	_	4.3
SS00002200_TC167074	MICAL-like protein 2	MICALL2		0.22	_	_
SS00010719_	Membrane magnesium transporter 1	MMGT1		0.26	_	_
SS00009727_NP275480	Matrix metalloproteinase-3 (stromelysin 1, progelatinase)	MMP3		23.8	_	14.5
SS00013242_TC167794	MOCO sulphurase C-terminal domain containing 2	MOSC2		0.3	_	_
SS00004533_TC182518	MPN domain containing	MPND		0.29	_	_
SS00003819_TC182979	55 kDa erythrocyte membrane protein (Membrane protein, palmitoylated 1)	MPP1		0.28	_	_
SS00007601_TC167482	MPP3 membrane protein, palmitoylated 3 (MAGUK p55 subfamily member 3)	MPP3		0.3	_	_
SS00006055_TC186489	39s ribosomal protein L18, mitochondrial precursor (L18mt)	MRPL24		4.67	_	_
SS00009084_TC184416	Moesin (MSN), mRNA	MSN		3.77	_	_
SS00001186_TC182123	Metallothionein-1A	MT1E		7.54	_	_
SS00009860_NP276321	Myxovirus (influenza virus) resistance 1, interferon-inducible protein p78	MX1		11.21	_	5.2
SS00007503_TC168015	MAX interactor 1 transcript variant 1	MXI1		_	_	0.17
SS00012866_TC167604	Myeloid differentiation primary response gene 88	MYD88		4.5	_	_
SS00004280_TC163331	Myosin, light chain 9, regulatory protein	MYL9		4.89	_	_
SS00011074_TC163021	Myosin light chain kinase	MYLK		3.67	_	_
SS00003218_TC193160	N-acetylated alpha-linked acidic dipeptidase-like 1	NAALADL1		0.25	_	_
SS00007929_TC183928	Nuclear receptor coactivator 4 (NCoA-4) (70 kDa androgen receptor coactivator) (Ret-activating protein ELE1)	NCOA4		0.25	_	_
SS00002886_TC165607	Nuclear factor, interleukin 3 regulated	NFIL3	d	_	_	3.7
SS00000892_TC162698	NF-kappaB inhibitor alpha (I-kappa-B-alpha) (IkappaBalpha) (IKB-alpha)	NFKBIA	d (PCR)	7.78	_	5.6
SS00002770_TC166695	NF-kappaB inhibitor-like protein 1 (Inhibitor of kappa B-like) (I-kappa-B-like) (IkappaBL) (Nuclear factor of kappa light polypeptide gene enhancer in B-cells inhibitor-like 1)	NFKBIL1		0.26	_	_
SS00008730_TC169278	Nuclear factor of kappa light polypeptide gene enhancer in B-cells inhibitor, zeta	NFKBIZ	d	_	_	3.6
SS00010617_TC164733	NipSnap1 protein	NIPSNAP1		0.24	_	_
SS00012233_TC188095	Nicotinamide N-methyltransferase (Retinitis pigmentosa 9 protein homolog)(Pim-1 associated protein)	NNMT		0.23	_	_
SS00004141_TC162067	NOP16 NOP16 nucleolar protein homolog (yeast)	NOP16		3.83	_	_
SS00002529_TC190417	Nitric oxide synthase 2A (inducible, hepatocytes) (NOS2A)	NOS2		10.95	_	34
SS00000750_TC183990	Nucleoplasmin 3	NPM3		_	_	4
SS00000215_TC165836	Neuroplastin (Stromal cell-derived receptor-1 alpha)	NPTN		0.23	_	_
SS00008700_TC165259	Nuclear receptor subfamily 2, group F, member 6	NR2F6		0.23	_	_
SS00001322_TC178675	Neuregulin 1	NRG1	d	9.3	_	_
SS00005310_TC165370	Nucleobindin-2 protein	NUCB2		5.93	_	_
SS00010209_TC170632	2'-5'- Oligoadenylate Synthetase	OAS2		4.88	_	_
SS00007100_TC181897	Ornithine aminotransferase, mitochondrial precursor (Ornithine--oxo-acid aminotransferase)	OAT		0.08	_	_
SS00011402_TC165421	Oligonucleotide/oligosaccharide-binding fold containing 2A	OBFC2A		_	_	4.1
SS00011413_TC186477	Oz/ten-m homolog 1 (Drosophila) (teneurin-1)	ODZ1		0.2	_	_
SS00003285_TC166723	ORM1-like protein 1 (Adoplin-1), partial (62%)	ORMDL1		0.14	_	0.29
SS00004870_TC183736	Probable O-sialoglycoprotein endopeptidase (hOSGEP)	OSGEP		4.37	_	_
SS00003784_TC178794	Organic solute transporter alpha, complete	OSTA		4.5	_	4.7
SS00009790_TC188097	Ornithine carbamoyltransferase, mitochondrial precursor (EC 2.1.3.3) (OTCase) (Ornithine transcarbamylase)	OTC		0.29	_	_
SS00000440_	Purinergic receptor P2Y (G-protein coupled 5)	P2RY5		_	_	4.2
SS00011262_TC165646	p21/Cdc42/Rac1-activated kinase 1 (STE20 homolog, yeast) (PAK1), mRNA	PAK1		0.17	_	_
SS00012624_	PALM2-AKAP2 protein (PALM2-AKAP2), readthrough transcript variant 1	PALM2-AKAP2		5.23	_	_
SS00011650_TC172076	Progestin and AdipoQ receptor family member III (PAQR3)	PAQR3		3.39	_	_
SS00007762_TC187300	MAWD binding protein {Homo sapiens;} , partial (28%)	PBLD		0.25	_	_
SS00008920_TC166227	Pyruvate carboxylase	PC		0.24	_	_
SS00005132_TC165974	4a-hydroxytetrahydrobiopterin dehydratase	PCBD1		0.25	_	_
SS00007658_TC183908	Programmed cell death 4, isoform 1	PDCD4		_	_	0.22
SS00012705_TC167221	Pyruvate dehydrogenase kinase, isoenzyme 4	PDK4		0.15	_	0.18
SS00001679_TC181858	PDZ and LIM domain 7 (Enigma) (LIM mineralization protein 2)	PDLIM7		10.14	_	_
SS00012042_TC182551	Lung type-I cell membrane-associated glycoprotein (T1A-2), transcript variant 4	PDPN		5.09	_	_
SS00013009_	PDZ domain containing 1	PDZK1		0.09	_	_
SS00004487_	PDZK1 interacting protein 1 (membrane-associated protein 17) (MAP17)	PDZK1IP1		3.59	_	_
SS00006956_TC182918	PEA15 protein	PEA15		4.47	_	_
SS00004571_TC163377	Xaa-Pro dipeptidase	PEPD		0.25	_	_
SS00012007_	Profilin 1	PFN1		0.18	_	_
SS00008545_TC183565	Phosphatidylglycerophosphate synthase	PGS1		_	_	3.4
SS00004214_TC182141	PHC2 protein	PHC2		3.93	_	_
SS00012170_TC183866	Pleckstrin homology-like domain, family A, member 2 (PHLDA2)	PHLDA2		6.41	_	19.4
SS00005038_TC164968	PTEN-induced putative kinase 1 (Protein kinase BRPK)	PINK1		0.23	_	_
SS00004706_TC165276	Pin2-interacting protein X1	PINX1		4.04	_	_
SS00005006_TC187470	Protein kinase PKN beta	PKN3		3.69	_	_
SS00002612_TC168206	Group XIIB secretory phospholipase A2-like protein precursor	PLA2G12B		0.17	_	_
SS00001888_TC164135	Platelet-activating factor acetylhydrolase	PLA2G7		0.17	_	_
SS00000702_TC185201	T-plasminogen activator, complete	PLAT		_	_	7.4
SS00001053_TC183860	Plasminogen activator	PLAU		7.28	_	_
SS00008488_TC184895	Pleckstrin homology domain containing, family G (with RhoGef domain) member 3	PLEKHG3		_	_	3.1
SS00010331_TC168553	Procollagen-lysine 1, 2-oxoglutarate 5-dioxygenase 1	PLOD1		0.18	_	_
SS00010168_TC169643	Phorbol-12-myristate-13-acetate-induced protein 1 (Noxa) (TN3)	PMAIP1		_	_	7.7
SS00007163_TC182824	Prostate androgen induced RNA (TMEPAI), transcript variant 4	PMEPA1		9.93	_	_
SS00012651_TC185214	Tripartite motif protein TRIM19 gamma	PML		0.3	_	_
SS00007591_TC166239	PNKD paroxysmal nonkinesigenic dyskinesia	PNKD		5.31	_	_
SS00011478_TC165502	POLR3D protein	POLR3D		4.12	_	_
SS00004160_TC163625	PPAP2A phosphatidic acid phosphatase type 2A	PPAP2A		0.3	_	_
SS00011163_TC182916	Phosphatidic acid phosphatase type 2B (PPAP2B)	PPAP2B		3.36	_	_
SS00009318_TC167510	Peoxisome proliferative activated receptor gamma coactivator 1	PPARGC1A		_	_	0.13
SS00007475_TC186768	P-Rex1 protein	PREX1		4.17	_	_
SS00008369_TC163677	PRKAR1A protein kinase (cAMP-dependent, regulatory, type I, alpha) (tissue specific extinguisher 1)	PRKAR1A		3.43	_	_
SS00009913_TC188240	Prolactin receptor	PRLR		_	_	0.15
SS00011564_TC169935	Proline rich 15 (Homo sapiens hypothetical protein LOC222171)	PRR15		_	_	0.09
SS00006572_TC163311	26S proteasome non-ATPase regulatory subunit 7 (26S proteasome regulatory subunit S12) (Proteasome subunit p40) (Mov34 protein homolog)	PSMD7		3.63	_	_
SS00007045_TC183998	Protein tyrosine phosphatase, non-receptor type 1 (PTPN1)	PTPN1		_	_	4
SS00010939_TC163918	Rab22a protein	RAB22A		0.29	_	_
SS00005095_TC164153	Autophagy member RAS oncogene family (RAB24)	RAB24		_	_	4.4
SS00011383_TC170504	RAVER2 ribonucleoprotein (PTB-binding 2)	RAVER2		0.3	_	_
SS00007237_TC166918	Regulator of calcineurin 1(Down syndrome critical region gene 1), transcript variant 3	RCAN1		5.53	_	_
SS00007923_TC181235	Calcipressin 3 (Down syndrome candidate region 1-like protein 2) (Myocyte-enriched calcineurin interacting protein 3)	RCAN3		0.19	_	_
SS00005421_TC183541	Lithostathine precursor (Pancreatic stone protein) (PSP) (Pancreatic associated protein) (PTP) (Islet of Langerhans regenerating protein) (REG) (Islet cells regeneration factor) (ICRF)	REG3A	d (PCR)	49.75	_	11.5
SS00007115_TC182348	Regucalcin (senescence marker protein-30	RGN		0.29	_	_
SS00009718_NP275440	Regulator of G-protein signalling 1	RGS1		6.42	_	6.8
SS00004185_TC163037	Regulator of G-protein signaling 2 (G0 to G1 switch regulatory 8)	RGS2		3.96	_	_
SS00007411_TC169098	RHBDD1 rhomboid domain containing 1	RHBDD1		3.8	_	5.1
SS00006892_TC180817	Ras homolog gene family, member B (RHOB)	RHOB		7.33	_	3.5
SS00001522_TC165175	Rho-related GTP-binding protein RhoG	RHOG		0.28	_	_
SS00009503_TC177563	Rho-related GTP-binding protein Rho6 (Rho family GTPase 1) (Rnd1)	RND1		27.33	_	44.8
SS00007288_TC184680	Ring finger protein 128 transcript variant 1	RNF128		0.25	_	_
SS00007231_TC183875	Ring finger protein 213	RNF213		_	_	4.7
SS00003653_TC183265	Ribose-5-phosphate isomerase (Phosphoriboisomerase)	RPIA		_	_	3.3
SS00000826_TC182705	S100 calcium binding protein A11 (calgizzarin) (S100C protein)	S100A11		3.68	_	_
SS00004833_TC185890	SEC23B protein	SEC23B		4.14	_	_
SS00007562_TC167371	Semaphorin SEMA6A1, transcript variant 6 (LOC516019)	SEMA6A		_	_	5.8
SS00010786_TC163549 / SS00010826_TC163549 / SS00012232_TC163549	Selenophosphate synthetase 2	SEPHS2		0.2	_	_
SS00010809_TC181690	Selenoprotein P	SEPP1		0.1	_	_
SS00011447_TC182542	Leukocyte elastase inhibitor (LEI) (Leucocyte neutral proteinase inhibitor) (LNPI)	SERPINB1		5.33	_	_
SS00000943_TC163459	Serpin peptidase inhibitor, clade E (nexin, plasminogen activator inhibitor type 1), member 1	SERPINE1		8.83	_	3.5
SS00007177_TC166555	14-3-3 protein sigma (Stratifin)	SFN		13.77	_	5.5
SS00010155_TC182152	Splicing factor, arginine/serine-rich 3 (Pre-mRNA splicing factor SRP20) (X16 protein)	SFRS3		4.58	_	_
SS00012117_	Sphingosine-1-phosphate lyase 1	SGPL1		0.1	_	0.21
SS00007936_TC185547 / SS00008193_TC185547	Solute carrier family 1 (neuronal/epithelial high affinity glutamate transporter, system Xag), member 1	SLC1A1		0.11	_	_
SS00002876_TC183502	Solute carrier family 1 (neutral amino acid transporter), member 5 (SLC1A5)	SLC1A5		5.58	_	4.2
SS00009612_TC189656	Solute carrier family 22 (organic cation transporter), member 5	SLC22A5		0.18	_	_
SS00013168_	Solute carrier family 25 (mitochondrial carrier; phosphate carrier), member 3 transcript variant 4	SLC25A3		0.29	_	_
SS00000916_TC182256	Solute carrier family 25 (mitochondrial carrier, adenine nucleotide translocator), member 4	SLC25A4		0.17	_	_
SS00004334_TC164529	Solute carrier family 26, member 6 (sulfate anion transporter)	SLC26A6		0.26	_	_
SS00009772_TC192607	Solute carrier family 2 (facilitated glucose transporter), member 2	SLC2A2		0.21	_	_
SS00005616_TC190774	Solute carrier family 30 (Zinc transporter 1 ), member 1	SLC30A1		_	_	4
SS00010948_TC165801	Solute carrier family 31 (copper transporters), member 1	SLC31A1		0.17	_	0.26
SS00007229_TC168985	Solute carrier family 35, member F2	SLC35F2		0.19	_	_
SS00007405_	Solute carrier family 35, member F5	SLC35F5		0.19	_	_
SS00003528_TC186705	Solute carrier family 39 (Zinc transporter), member 4	SLC39A4		0.22	_	_
SS00008561_TC165023	Solute carrier family 40 (iron-regulated transporter), member 1	SLC40A1		0.24	_	_
SS00010117_TC187189	Solute carrier family 46 (folate transporter), member 1	SLC46A1		0.2	_	_
SS00000660_TC166061	Sodium/glucose cotransporter 1 (Na(+)/glucose cotransporter 1) (High affinity sodium-glucose cotransporter)	SLC5A1		0.19	_	_
SS00002503_TC189504	Solute carrier family 5 (sodium/glucose cotransporter), member 11	SLC5A11		0.18	_	_
SS00000840_TC170381	Solute carrier family 5 (low affinity glucose cotransporter), member 4 (Sodium/glucose cotransporter 3) (Na(+)/glucose cotransporter 3)	SLC5A4		_	_	0.24
SS00006307_TC183426 / SS00007001_TC183426 / SS00008480_TC182792	Solute carrier family 5 (sodium-dependent vitamin transporter)	SLC5A6		0.18	_	_
SS00004599_TC182894	Y+L amino acid transporter 1 (y(+)L-type amino acid transporter 1) (y+LAT-1) (Y+LAT1) (Monocyte amino acid permease 2) (MOP-2)	SLC7A7		0.07	_	_
SS00007947_	Solute carrier family 7 (cationic amino acid transporter, y+ system), member 8	SLC7A8		_	_	0.11
SS00001664_TC183484	Sphingomyelin phosphodiesterase 1, acid lysosomal	SMPD1		0.27	_	_
SS00003633_TC189025	Acid sphingomyelinase-like phosphodiesterase 3b precursor (ASM-like phosphodiesterase 3b)	SMPDL3B		5.02	_	4.8
SS00002897_TC182869	Sorting nexin 10	SNX10		6.44	_	5.2
SS00006608_TC174912	Suppressor of cytokine signaling 1 (SOCS1)	SOCS1		22.01	_	20.3
SS00006844_TC162181	SOD-2 gene for manganese superoxide dismutase	SOD2	d	5.63	_	5.4
SS00007513_TC186785	Transcription factor Sox9b	SOX9	d	0.12	_	0.21
SS00001016_TC162693	Secreted phosphoprotein-I (osteopontin) (early T-lymphocyte activation 1)	SPP1		7.05	_	4.7
SS00003688_TC178850	Slingshot homolog 1 (Drosophila)	SSH1		_	_	0.2
SS00002496_TC169628	StAR-related lipid transfer protein 5 isoform 4	STARD5		5.25	_	_
SS00008286_TC182279	Signal transducer and activator of transcription 3 (Acute-phase response factor)	STAT3	d	5.18	_	3.5
SS00003866_TC189615	Stonin 2	STON2		4.18	_	_
SS00009639_TC166218	Striatin 3 (Cell-cycle autoantigen SG2NA) (S/G2 antigen) (calmodulin binding protein 3)	STRN3		_	_	3.4
SS00004825_TC183380	Syntaxin 18	STX18		0.3	_	_
SS00001887_TC182951	Phenol sulfotransferase	SULT1A3		4.05	_	_
SS00007557_TC189369	TAP2 transporter 2, ATP-binding cassette, sub-family B (MDR/TAP)	TAP2		3.71	_	_
SS00001225_TC162421	Threonyl-tRNA synthetase	TARS		4.34	_	_
SS00012154_TC184945	Transcription elongation factor A (SII), 2	TCEA2		_	_	0.19
SS00009533_TC183950	Transcription elongation factor A (SII)-like 8	TCEAL8		0.21	_	_
SS00008124_TC180851	Testis expressed 2	TEX2		_	_	0.21
SS00008840_TC182613	Tissue factor pathway inhibitor-2	TFPI2		4.42	_	_
SS00006760_TC184708	5'-TG-3' interacting factor (Homeobox protein TGIF)	TGIF2LX		0.19	_	_
SS00011465_TC165126	Transglutaminase 2 (C polypeptide, protein-glutamine-gamma-glutamyltransferase) transcript variant 1	TGM2		5.84	_	_
SS00003340_TC177275	Protein-glutamine glutamyltransferase E precursor (TGase E) (TGE) (TG(E)) (Transglutaminase 3)	TGM3		_	_	13.3
SS00002355_TC186961	Tthreonine synthase-like 2 (S. cerevisiae)	THNSL2		_	_	0.16
SS00003079_TC173725	TRAF2 binding protein	TIFA		7.13	_	_
SS00001146_TC163024	Metalloproteinase inhibitor 1 precursor (TIMP-1)	TIMP1	d (PCR)	13.09	_	4.7
SS00006913_TC182568	Tissue inhibitor of metalloproteinase 3	TIMP3		3.89	_	_
SS00008876_TC186528	Transmembrane 4 L six family member	TM4SF5		0.27	_	_
SS00012829_TC167135	Chromosome 21 open reading frame 4 (C21orf4), mRNA	TMEM50B		0.24	_	_
SS00011260_TC185423	Transmembrane protein 59 precursor	TMEM59		0.27	_	_
SS00007576_TC191240	Transmembrane protein 61	TMEM61		_	_	0.11
SS00000509_TC183715	Tenascin C precursor (TN) (Hexabrachion) (Cytotactin) (Neuronectin) (GMEM) (JI) (Miotendinous antigen) (Glioma-associated-extracellular matrix antigen) (GP 150-225) (P230)	TNC		16.49	_	_
SS00010079_	Target of myb1-like 1 (chicken)	TOM1L1		0.17	_	_
SS00009998_TC162709	Tropomyosin-1	TPM1		4.34	_	_
SS00001985_TC187238	Transient receptor potential cation channel subfamily M member 4 splice variant C	TRPM4B		0.28	_	_
SS00006914_TC164249	TSC22 domain family, member 3 (Glucocorticoid-induced leucine zipper GILZ protein )	TSC22D3	d	0.16	_	_
SS00003558_TC162106	Leucine rich repeat containing 54; tsukushi	TSKU		_	_	0.15
SS00004270_TC163197	Tetraspanin 1 (Tspan-1) (Tetraspan NET-1) (Tetraspanin TM4-C)	TSPAN1		4.15	_	_
SS00004130_TC181280	Tubulin alpha-6 chain	TUBA1C		0.25	_	_
SS00010102_TC184425	Tumor suppressor candidate 4 (NPR2-like) (Gene 21 protein)	TUSC4		0.27	_	_
SS00005439_TC168261	RNA binding motif protein 21	TUT1		_	_	3.7
SS00008072_TC187466	Uracil-DNA glycosylase	UNG		_	_	0.28
SS00004283_TC182502	Uridine phosphorylase 1 (UrdPase 1) (UPase 1)	UPP2		_	_	5.8
SS00000632_TC183074	Vascular cell adhesion molecule precursor, complete	VCAM1		4.58	_	_
SS00000771_TC167636	Vascular non-inflammatory molecule 1 (Pantetheinase precursor) (Pantetheine hydrolase) (Vascular non-inflammatory molecule 1) (Vanin 1) , complete	VNN1		0.07	_	0.09
SS00006801_TC162105	similar to V-set and transmembrane domain containing 2B	VSTM2B		0.15	_	0.24
SS00002654_TC182566	Tryptophanyl-tRNA synthetase (Tryptophan--tRNA ligase) (TrpRS)	WARS		24.95	_	5.8
SS00006198_TC165320	Cytosolic aminopeptidase P (X-prolyl aminopeptidase 1, soluble)	XPNPEP1		0.28	_	_
SS00009757_TC188634	X-prolyl aminopeptidase (aminopeptidase P) 2, membrane-bound	XPNPEP2		_	_	0.27
SS00001192_TC162091	Tyrosyl-tRNA synthetase, cytoplasmic	YARS		6.24	_	_
SS00006992_TC166867	YBX1 homologue	YBX1		_	_	4.8
SS00012603_TC168657	Yippee-like 2 (Drosophila)	YPEL2		_	_	0.19
SS00004465_TC165424	Zinc finger DHHC domain containing protein 7 (Zinc finger protein 370)	ZDHHC7		0.27	_	_
SS00004696_TC164801	Nuclear receptor-interacting factor 4 (zinc finger protein 277)	ZNF277		0.31	_	_
SS00012050_TC163211	Huntington's disease gene regulatory region-binding protein 2 (zinc finger protein 395 )	ZNF395		0.18	_	0.27
SS00011328_TC165799	Ab1-133 (zinc finger, NFX1-type containing)	ZNFX1		5.41	_	3.5

## Sheet: 2 and 4h inter-animal.
Table S1 2 and 4 h	Inter-animal comparisions 2 and 4 hours after challenge with Salmonella.
	Differential expression of genes between individual pigs (# 2,3, and 4), 2 (2h) and 4 (4h) hours after challenge of SISP loops with Salmonella. Differential expressed probes (Oligo-ID) were selected when their ratio of expression between animals was 3-fold higher (FC >3) or 3-fold lower (FC < 0.33). The reader may retrieve lists of gene-symbols representing genes assigned to a specific group (hig…
Oligo-ID	description	GENE-SYMBOL	discussed	ratio 2/3 (2h)	ratio 2/4 (2h)	ratio 3/4 (2h)	IL8 list	ratio 2/3 (4h)	ratio 2/4 (4h)	ratio 3/4 (4h)	IL1B list
SS00005701_TC183907	ATP-binding cassette sub-family G (WHITE) member 2 (ABCG2) mRNA	ABCG2		_	_	_	_	3.5	_	_	high
SS00008077_TC186717	ACAD11 acyl-Coenzyme A dehydrogenase family member 11 [ hsa ]	ACAD11		_	_	_	_	_	0.16	_	high
SS00000682_TC183520	acyl-Coenzyme A dehydrogenase C-4 to C-12 straight chain (ACADM) nuclear gene encoding mitochondrial protein mRNA	ACADM		_	0.28	_	high	_	_	_	_
SS00001543_TC183176	aconitase 1 soluble (ACO1) mRNA	ACO1		_	0.31	_	high	_	_	_	_
SS00009705_TC163353	acyl-Coenzyme A oxidase 1 palmitoyl (ACOX1) transcript variant 1 mRNA	ACOX1		_	_	_	_	0.25	0.1	_	high
SS00012859_TC171455	ACSL3 acyl-CoA synthetase long-chain family member 3 [ hsa ]	ACSL3	d	4	_	_	low	_	_	_	_
SS00008975_TC185012	acyl-CoA synthetase long-chain family member 4 (ACSL4) transcript variant 2 mRNA	ACSL4		_	_	_	_	5.7	_	0.28	high
SS00001305_TC161942	ACTG2 actin gamma 2 smooth muscle enteric	ACTG2		_	0.09	0.05	high	_	0.17	0.06	high
SS00003051_TC192211	actin-like 7B (ACTL7B) mRNA	ACTL7B		4.6	_	_	low	_	_	_	_
SS00003965_TC193027	adenylate cyclase 4 (ADCY4) mRNA	ADCY4		_	_	_	_	_	_	0.28	high
SS00000707_TC183540	Adrenomedullin precursor [Contains: Adrenomedullin (AM); Proadrenomedullin N-20 terminal peptide (ProAM-N20) (ProAM N-terminal 20 peptide) (PAMP)]	ADM		_	0.12	_	high	11	_	0.19	high
SS00008559_TC166459	AKT1 substrate 1 (proline-rich) (AKT1S1), mRNA	AKT1S1		_	_	_	_	_	_	0.29	high
SS00004516_TC182102	aminolevulinate, delta-, synthase 1 (ALAS1), transcript variant 2, mRNA	ALAS1	d	0.12	_	_	high	_	_	_	_
SS00012127_BM675767	Aldolase B, fructose-bisphosphatase	ALDOB		_	9.7	_	low	0.31	_	_	low
SS00000647_TC166643	UP|FLAP_PIG (P30356) 5-lipoxygenase activating protein (FLAP) (MK-886-binding protein) (Fragment), partial (86%)	ALOX5AP		_	_	_	_	7.7	5.2	_	high
SS00000596_TC169420	angiopoietin 2 (ANGPT2), mRNA	ANGPT2	d	_	4.4	_	low	_	_	_	_
SS00000516_TC163013	annexin A1 (ANXA1), mRNA	ANXA1		_	_	_	_	_	_	0.18	high
SS00000468_TC163425	apolipoprotein D (APOD), mRNA	APOD		3.2	_	_	low	_	_	_	_
SS00001376_TC163090	aquaporin 3 (AQP3), mRNA	AQP3		_	_	_	_	_	0.2	_	high
SS00001937_TC164836	Aquaporin 8 protein	AQP8		_	_	0.25	high	0.26	_	_	low
SS00002946_TC189979	Amphiregulin long form (colorectum cell-derived growth factor)	AREG	d	_	0.06	0.25	high	12.9	_	_	high
SS00007451_TC163049	ADP-ribosylation factor 4 (ARF4), mRNA	ARF4		_	_	_	_	_	_	0.23	high
SS00001789_TC164695	ARGLU1 arginine and glutamate rich 1 [ HS ] / HS hypothetical protein FLJ10154 (FLJ10154), mRNA	ARGLU1		0.21	_	_	high	_	_	_	_
SS00012036_TC182234	ARHGDIA Rho GDP dissociation inhibitor (GDI) alpha [ HS ]	ARHGDIA		_	_	_	_	_	_	0.1	high
SS00000180_TC173705	arrestin domain containing 4 (ARRDC4), mRNA	ARRDC4		0.11	0.16	_	high	_	_	_	_
SS00000837_TC164519	ATPase, Ca++ transporting, plasma membrane 1 (ATP2B1), transcript variant 2, mRNA	ATP2B1		_	_	_	_	_	_	0.24	high
SS00007020_TC164205	UDP-Gal:betaGlcNAc beta 1,4- galactosyltransferase, polypeptide 1 (B4GALT1), mRNA	B4GALT1		_	_	_	_	3.9	_	0.29	high
SS00012228_TC163664	brain abundant, membrane attached signal protein 1 (BASP1), mRNA	BASP1		_	_	_	_	4	_	0.28	high
SS00002744_TC163461	BAT2D1 BAT2 domain containing 1 [ HS ] / HS HBxAg transactivated protein 2 (XTP2), mRNA	BAT2D1		_	_	0.22	high	_	_	_	_
SS00004710_TC184100	breast cancer anti-estrogen resistance 3 (BCAR3), mRNA	BCAR3		0.26	_	_	high	_	_	_	_
SS00001804_TC182537	3-hydroxybutyrate dehydrogenase, type 2 = hs dehydrogenase/reductase (SDR family) member 6 (DHRS6), mRNA	BDH2		_	_	_	_	0.18	_	_	low
SS00011959_TC165807	bridging integrator 3 (BIN3), mRNA	BIN3		_	_	_	_	_	_	0.2	high
SS00012522_TC172833	similar to 1|Q62FB0_BURMA (Q62FB0) Glycosyl transferase family protein, partial (5%)	BMA3133		_	_	_	_	0.26	_	_	low
SS00013000_TC170519	bactericidal/permeability-increasing protein (BPI), mRNA	BPI	d	_	_	_	_	0.16	_	_	low
SS00006976_TC183471	BTG family, member 2 (BTG2)	BTG2		_	0.05	0.18	high	23.9	_	0.15	high
SS00006861_TC162099	beta-transducin repeat containing (BTRC), transcript variant 1, mRNA	BTRC		_	_	_	_	_	_	3.3	low
SS00003389_TC164805	basic leucine zipper and W2 domains 2 (BZW2), mRNA	BZW2		_	_	_	_	_	_	0.22	high
SS00005182_TC182061	chromosome 10 open reading frame 58 (C10orf58), mRNA	C10orf58		4.6	_	_	low	_	_	_	_
SS00012496_TC191232	chromosome 11 open reading frame 17 (C11orf17), transcript variant 1, mRNA	C11orf17		_	_	0.23	high	_	_	_	_
SS00010325_TC167038	C16orf54 chromosome 16 open reading frame 54 [ HS ]	C16orf54		_	_	_	_	4.7	_	_	high
SS00009501_TC165570	C16orf68 chromosome 16 open reading frame 68 / HS hypothetical protein MGC2654 (MGC2654), mRNA	C16orf68		_	_	_	_	0.15	_	_	low
SS00003865_TC175217	specifically androgen-regulated protein (SARG), mRNA	C1orf116		0.23	_	_	high	_	_	_	_
SS00004292_TC164126	complement component 1, q subcomponent, alpha polypeptide (C1QA), mRNA	C1QA		_	_	_	_	3.2	_	_	high
SS00001271_TC162617	complement component 4B, centromeric (C4B), mRNA	C4B		0.22	_	_	high	_	_	_	_
SS00010190_TC164932	complement component 4 binding protein, alpha (C4BPA), mRNA	C4BPA		_	8.1	_	low	_	4	_	high
SS00006126_AW231916	complement component 9 (C9), mRNA	C9		_	0.25	_	high	_	_	_	_
SS00007326_TC163098	calreticulin (CALR), mRNA	CALR		_	_	_	_	_	_	0.08	high
SS00011183_TC184712	calcium/calmodulin-dependent protein kinase (CaM kinase) II gamma (CAMK2G), transcript variant 4, mRNA	CAMK2G		_	_	_	_	0.29	_	_	low
SS00007295_	calnexin (CANX), mRNA	CANX		_	_	_	_	_	0.08	_	high
SS00007939_TC176466	capping protein (actin filament) muscle Z-line, alpha 2 (CAPZA2), mRNA	CAPZA2		_	_	_	_	_	_	3.5	low
SS00000872_TC165362	caspase 1, apoptosis-related cysteine protease (interleukin 1, beta, convertase) (CASP1), transcript variant gamma, mRNA	CASP1		_	0.2	_	high	_	_	_	_
SS00000512_TC181995	catalase (CAT), mRNA	CAT	d	_	6.5	_	low	_	_	_	_
SS00010793_TC182017	carbonyl reductase 1 (CBR1), mRNA	CBR1		_	_	_	_	_	0.21	0.28	high
SS00010895_TC164631	cysteine conjugate-beta lyase; cytoplasmic (glutamine transaminase K, kyneurenine aminotransferase) (CCBL1), mRNA	CCBL1		_	_	_	_	0.21	_	_	low
SS00009865_TC174013	cholecystokinin (CCK), mRNA	CCK		_	_	5.7	high	_	_	_	_
SS00000842_TC163286	Small inducible cytokine A2 precursor (CCL2) (Monocyte chemotactic protein 1)	CCL2		0.19	0.06	_	high	_	_	_	_
SS00005314_TC163218	CD247 molecule [ HS ] / HS CD3Z antigen, zeta polypeptide (TiT3 complex) (CD3Z), transcript variant 1, mRNA	CD247		3.6	_	_	low	_	_	_	_
SS00001121_TC181978	CD3E antigen, epsilon polypeptide (TiT3 complex) (CD3E), mRNA	CD3E	d	_	_	_	_	_	_	0.2	high
SS00000597_TC181959	T-cell receptor gamma chain V6-J3-C3/ TCR gamma alternate reading frame protein (TARP), nuclear gene encoding mitochondrial protein, transcript variant 2, mRNA	CD3G	d	6.9	_	_	low	4.8	_	_	high
SS00005775_TC163454	CD53 antigen (CD53), mRNA	CD53		_	_	_	_	6.2	_	0.27	high
SS00001680_TC165426	CD83 antigen (activated B lymphocytes, immunoglobulin superfamily) (CD83), mRNA	CD83		_	0.16	_	high	_	_	_	_
SS00001415_TC182563	CD93 molecule [ HS ] HS complement component 1, q subcomponent, receptor 1 (C1QR1), mRNA	CD93		_	3.4	_	low	_	_	_	_
SS00000563_TC183398	CD97 antigen (CD97), transcript variant 1, mRNA	CD97		_	_	_	_	6.6	_	0.21	high
SS00005277_TC184907	cytidine deaminase (CDA), mRNA	CDA		4	_	_	low	5.7	_	0.25	high
SS00009490_TC188677	cell division cycle 27 (CDC27), mRNA	CDC27		_	_	_	_	_	0.32	_	high
SS00007272_TC165049	cyclin-dependent kinase inhibitor 1A (p21, Cip1) (CDKN1A), transcript variant 1, mRNA	CDKN1A	d	_	_	_	_	6.2	_	0.16	high
SS00001078_TC187805	cyclin-dependent kinase inhibitor 3 (CDK2-associated dual specificity phosphatase) (CDKN3), mRNA	CDKN3		_	0.23	_	high	_	_	_	_
SS00011450_TC187214	cerebellar degeneration-related protein 2, 62kDa (CDR2), mRNA	CDR2		4.5	_	_	low	_	_	_	_
SS00008001_TC181252	CCAAT/enhancer-binding protein beta (transcription factor activity beta)..PDB|1HJB_A|13787150|1HJB_A Chain A Crystal Structure Of Runx-1AML1CBFALPHA RUNT DOMAIN AND CEBPBETA BZIP HOMODIMER BOUND TO A partial (92%) 100.00 100.00	CEBPB	d	_	0.21	_	high	7.7	3.6	0.13	high
SS00010698_TC181249	CCAAT/enhancer binding protein (C/EBP), delta	CEBPD	d	0.16	0.05	0.3	high	3.8	_	_	high
SS00001040_TC165521	chitinase 3-like 1 (cartilage glycoprotein-39) (CHI3L1), mRNA	CHI3L1		_	_	_	_	4.7	_	_	high
SS00006962_TC185086	1|CISH_HUMAN (Q9NSE2) Cytokine-inducible SH2-containing protein (CIS) (CIS-1) (S1pressor of cytokine signaling) partial ( 9%) 100.00 100.00	CISH	d	_	0.15	_	high	7.7	_	0.12	high
SS00013275_TC164553	Cbp/p300-interacting transactivator, with Glu/Asp-rich carboxy-terminal domain, 2 (CITED2), mRNA	CITED2	d	3.9	5.1	_	low	_	_	_	_
SS00001447_TC181771	creatine kinase, brain (CKB), mRNA	CKB		_	_	_	_	_	0.28	_	high
SS00007609_TC164921	Claudin-15	CLDN15		4.4	_	0.19	high	_	_	0.22	high
SS00013224_	partially similar to CLN5 ceroid-lipofuscinosis, neuronal 5 [ HS ]	CLN5		_	_	_	_	_	_	0.12	high
SS00000622_TC163103	UP|CLUS_PIG (Q29549) Clusterin precursor (Complement cytolysis inhibitor) (CLI), complete	CLU		_	_	17.4	high	_	0.08	0.03	high
SS00009788_NP275787	cytidine monophosphate-N-acetylneuraminic acid hydroxylase (CMP-N-acetylneuraminate monooxygenase) (CMAH) on chromosome 6	CMAH		_	14.7	_	low	4	9.4	4.2	low
SS00008918_TC163226	CNBP CCHC-type zinc finger, nucleic acid binding protein = HS zinc finger protein 9 (a cellular retroviral nucleic acid binding protein) (ZNF9), mRNA	CNBP	d	_	_	_	_	_	_	0.21	high
SS00004471_TC180904	collagen, type I, alpha 1 (COL1A1), mRNA	COL1A1		_	_	_	_	5.3	_	_	high
SS00012380_	COL6A1 collagen, type VI, alpha 1	COL6A1		_	0.24	_	high	_	_	_	_
SS00002953_TC181506	coronin, actin binding protein, 1A (CORO1A), mRNA	CORO1A		_	_	_	_	_	_	0.18	high
SS00001098_TC164450	Carnitine palmitoyltransferase I	CPT1C		_	0.29	_	high	_	_	_	_
SS00007289_TC186397	CRISPLD2 cysteine-rich secretory protein LCCL domain containing 2 [ HS ]	CRISPLD2		_	_	0.18	high	_	_	_	_
SS00013286_TC164148	cartilage associated protein (CRTAP), mRNA	CRTAP		_	_	_	_	_	0.19	_	high
SS00002015_TC183857	cysteine and glycine-rich protein 2 (CSRP2), mRNA	CSRP2		_	_	_	_	4.7	_	_	high
SS00000508_TC191975	CSTA cystatin A (stefin A) [ HS ]	CSTA		_	0.13	0.12	high	_	_	0.1	high
SS00000441_TC190783	CTAGE family, member 5 (CTAGE5), transcript variant 1, mRNA	CTAGE5		_	_	_	_	_	_	3.7	low
SS00009292_TC168249	cystathionase (cystathionine gamma-lyase) (CTH), transcript variant 2, mRNA	CTH		_	_	_	_	_	_	0.16	high
SS00002078_TC164753	cullin 3 (CUL3), mRNA	CUL3		_	_	_	_	_	_	0.22	high
SS00011860_TC190859	cullin 5 (CUL5), mRNA	CUL5		_	_	_	_	_	_	3.9	low
SS00010604_TC182804	chemokine (C-X-C motif) ligand 16 (CXCL16), mRNA	CXCL16		_	0.23	_	high	_	_	_	_
SS00011279_TC183215	Macrophage inflammatory protein 2-alpha precursor (MIP2-alpha) (CXCL2)	CXCL2	d	_	_	_	_	5.3	4.9	_	high
SS00010181_TC185393	chemokine (C-X-C motif) ligand 6 (granulocyte chemotactic protein 2) (CXCL6), mRNA	CXCL6	d	_	_	_	_	3.5	_	0.2	high
SS00002290_TC163680	chemokine (C-X-C motif) receptor 4 (CXCR4), transcript variant 2, mRNA	CXCR4		_	_	4.9	high	_	_	_	_
SS00007733_TC165816	cytochrome b reductase 1 (CYBRD1), mRNA	CYBRD1		_	_	_	_	0.25	0.23	_	high
SS00010662_TC169132	CYP24A1 cytochrome P450, family 24, subfamily A, polypeptide 1	CYP24A1		_	0.2	_	high	_	_	_	_
SS00000602_TC192800	cytochrome P450, family 2, subfamily C, polypeptide 18 (CYP2C18), mRNA	CYP2C18	d	_	_	_	_	0.09	0.21	8.2	low
SS00001165_TC164410	Cytochrome P450 2C49, complete = CYP2C8 human	CYP2C8	d	_	_	19.5	high	0.07	_	32.4	low
SS00000602_TC192800	Cytochrome P450, family 2, subfamily C, polypeptide 9	CYP2C9	d	0.14	_	5.7	high	_	_	_	_
SS00008544_TC164987	cysteine-rich, angiogenic inducer, 61 (CYR61), mRNA	CYR61	d	_	_	_	_	_	4.9	_	high
SS00008599_TC163581	dystroglycan 1 (dystrophin-associated glycoprotein 1) (DAG1), mRNA	DAG1		_	_	0.25	high	_	_	_	_
SS00000881_TC182240	diazepam binding inhibitor (GABA receptor modulator, acyl-Coenzyme A binding protein) (DBI), mRNA	DBI		_	_	_	_	_	_	0.17	high
SS00001644_TC181993	cross-immune reaction antigen PCIA1 (PCIA1), mRNA	DDA1		_	_	_	_	_	_	0.23	high
SS00002545_TC163360	DNA-damage-inducible transcript 4 (DDIT4), mRNA	DDIT4		_	_	_	_	_	_	5.3	low
SS00007082_TC166954	DEAD/H (Asp-Glu-Ala-Asp/His) box polypeptide 26 (DDX26), mRNA	DDX56		_	_	0.2	high	_	_	_	_
SS00004973_TC163356	2,4-dienoyl CoA reductase 2, peroxisomal (DECR2), mRNA	DECR2		0.21	_	_	high	_	_	_	_
SS00001114_TC181984	Muscle-specific intermediate filament Desmin	DES		_	0.05	0.02	high	_	0.15	0.05	high
SS00007601_TC167482	mmu discs, large homolog 3 (Drosophila) (Dlgh3), mRNA	DLG3		_	_	_	_	0.24	_	_	low
SS00003657_TC183376	Surfactant pulmonary-associated D-binding protein (gp-340/DMBT1)	DMBT1	d	_	0.08	_	high	_	_	0.09	high
SS00011722_TC169862	cyclin D binding myb-like transcription factor 1 (DMTF1), mRNA	DMTF1		_	_	_	_	_	_	0.29	high
SS00006295_TC181645	DnaJ (p40) homolog, subfamily A, member 1 (DNAJA1), mRNA	DNAJA1		_	_	_	_	8.86667	_	0.14	high
SS00009606_TC165130	hypothetical protein FLJ13236 (FLJ13236), mRNA	DNAJC22		_	_	_	_	_	_	0.14	high
SS00012351_TC166527	similar to DNAJC5 DnaJ (Hsp40) homolog, subfamily C, member 5 [ HS ]	DNAJC5		_	_	_	_	_	_	0.2	high
SS00001899_TC164508	deleted in a mouse model of primary ciliary dyskinesia (DPCD), mRNA	DPCD		_	_	_	_	_	_	0.28	high
SS00000940_TC169311	dipeptidase 1 (renal) (DPEP1), mRNA	DPEP1		5.7	_	0.17	high	_	10.6	_	high
SS00002000_TC184063	dolichyl-phosphate mannosyltransferase polypeptide 1, catalytic subunit (DPM1), mRNA	DPM1		_	_	_	_	_	_	0.29	high
SS00000202_TC182099	dual specificity phosphatase 1 (DUSP1), mRNA	DUSP1		_	_	_	_	_	5.5	_	high
SS00002904_TC186494	Dual specificity protein phosphatase 10 (Mitogen-activated protein kinase phosphatase 5) (MAP kinase phosphatase 5) (MKP-5)	DUSP10		_	0.12	_	high	_	_	_	_
SS00009083_	E2F transcription factor 3 (E2F3), mRNA	E2F3	d	_	_	_	_	_	0.23	_	high
SS00001605_TC180832	Likely ortholog of mouse signaling intermediate in Toll pathway-evolutionarily conserved (SITPEC), mRNA	ECSIT		_	_	_	_	_	_	3.3	low
SS00008447_TC183884	ephrin-A1 (EFNA1), transcript variant 1, mRNA	EFNA1		_	_	_	_	0.25	_	11	low
SS00009549_TC170898	egl nine homolog 3 (C. elegans) (EGLN3), mRNA	EGLN3		_	_	_	_	3.4	_	_	high
SS00008516_TC186531	Early growth response 1 (EGR1)	EGR1	d	_	0.15	_	high	5.8	9.7	_	high
SS00000073_TC164989	eukaryotic translation initiation factor 5 (EIF5), transcript variant 1, mRNA	EIF5		_	_	_	_	_	_	5.6	low
SS00004358_TC164351	E74-like factor 3 (ets domain transcription factor, epithelial-specific ) (ELF3), mRNA	ELF3	d	0.17	_	_	high	_	_	_	_
SS00010984_TC163204	ELOVL family member 6, elongation of long chain fatty acids (FEN1/Elo2, SUR4/Elo3-like, yeast) (ELOVL6), mRNA	ELOVL6		_	_	_	_	4	_	_	high
SS00006949_TC183644	elastin microfibril interfacer 2 (EMILIN2), mRNA	EMILIN2		_	_	_	_	4.5	_	_	high
SS00012965_	epithelial membrane protein 1 (EMP1), mRNA	EMP1		_	_	_	_	_	_	3.5	low
SS00006793_TC162016	Ectodermal-neural cortex (with BTB-like domain) (ENC1)	ENC1		0.18	_	_	high	_	_	_	_
SS00000623_TC181744	epoxide hydrolase 1, microsomal (xenobiotic) (EPHX1), mRNA	EPHX1		_	0.16	_	high	0.15	_	_	low
SS00009635_TC165162	epoxide hydrolase 2, cytoplasmic (EPHX2), mRNA	EPHX2		_	5.4	4.6	low	_	_	5.7	low
SS00006961_TC183067	ERBB receptor feedback inhibitor 1 (Mitogen-inducible gene 6 protein) (Mig-6)	ERRFI1		0.15	0.16	_	high	4.5	_	0.17	high
SS00008822_TC183946	v-ets erythroblastosis virus E26 oncogene homolog 2 (avian) (ETS2), mRNA	ETS2	d	0.16	_	_	high	_	_	_	_
SS00001266_TC162137	Enah/Vasp-like (EVL), mRNA	EVL		_	3.7	_	low	_	_	_	_
SS00007427_TC166316	coagulation factor II (thrombin) receptor-like 1 (F2RL1), mRNA	F2RL1		_	_	_	_	_	_	0.3	high
SS00010974_TC164225	Coagulation factor III (thromboplastin) (tissue factor)	F3	d	0.24	_	_	high	_	_	_	_
SS00001044_TC182019	fatty acid binding protein 3, muscle and heart (mammary-derived growth inhibitor) (FABP3), mRNA	FABP3		_	_	_	_	3.5	_	0.19	high
SS00011421_TC172592	TC blast > FABP5 fatty acid binding protein 5 (psoriasis-associated) [ Bos taurus ] / weakly similar to UniRef100_Q045Q6 Cluster: ABC-type multidrug transport system, ATPase and permease component; n=1; Lactobacillus gasseri ATCC 33323|Rep: ABC-type multidrug transport system, ATPase and permease component -	FABP5		_	_	_	_	_	_	8.4	low
SS00000524_TC169361	gastrotropin isoform 1 [HS]	FABP6		0.1	_	133.2	high	_	_	0.08	high
SS00001692_TC183132	FAHD2B fumarylacetoacetate hydrolase domain containing 2B [ HS ] = HS hypothetical protein DKFZp434N062 (DKFZp434N062), mRNA	FAHD2B		_	_	_	_	_	_	0.22	high
SS00004430_TC183306	FAM100B family with sequence similarity 100, member B / HS hypothetical protein MGC29814 (MGC29814), mRNA	FAM100B		0.23	_	_	high	_	_	_	_
SS00010700_TC173424	TC blast > FAM102B family with sequence similarity 102, member B [ HS ]	FAM102B		_	_	_	_	_	_	0.19	high
SS00010851_TC162108	chromosome 6 open reading frame 145 (C6orf145), mRNA	FAM107B		0.27	_	_	high	_	_	_	_
SS00008517_TC167742	FAM118B family with sequence similarity 118, member B /HS hypothetical protein FLJ21103 (FLJ21103), mRNA	FAM118B		_	0.2	_	high	_	_	_	_
SS00008037_TC171899	family with sequence similarity 13, member A1 (FAM13A1), mRNA	FAM13A		_	_	0.29	high	_	_	_	_
SS00012203_TC165885	family with sequence similarity 168, member B [	FAM168B		_	_	_	_	_	_	3.9	low
SS00003705_TC181339	FAM192A family with sequence similarity 192, member A [ HS ] = HS NEFA-interacting nuclear protein NIP30 (NIP30), mRNA	FAM192A		_	_	_	_	_	_	0.24	high
SS00010878_TC162409	FAM46A family with sequence similarity 46, member A [ HS ]	FAM46A		0.15	0.1	_	high	_	_	0.23	high
SS00001781_TC182415	Family with sequence similarity 69, member B / HS hypothetical protein MGC20262 (MGC20262), mRNA	FAM69B		_	3.5	_	low	_	_	4.1	low
SS00007065_TC167779	fibulin 5 (FBLN5), mRNA	FBLN5		_	_	0.25	high	_	_	_	_
SS00005450_TC180827	farnesyl diphosphate synthase (farnesyl pyrophosphate synthetase, dimethylallyltranstransferase, geranyltranstransferase) (FDPS), mRNA	FDPS		_	_	_	_	_	_	0.11	high
SS00003385_TC162457	fibronectin 1 (FN1), transcript variant 1, mRNA	FN1		_	_	_	_	5.3	_	_	high
SS00000993_TC183157	c-Fos protein = AP1	FOS	d	0.2	0.17	_	high	7.9	6.6	_	high
SS00007079_TC164964	mmu growth factor receptor bound protein 2-associated protein 1 (Gab1), mRNA	GAB1	d	_	_	_	_	_	_	8	low
SS00004771_TC164833	Growth arrest and DNA-damage-inducible protein GADD45 beta (Negative growth-regulatory protein MyD118) (Myeloid differentiation primary response protein MyD118)	GADD45A	d	_	0.24	_	high	3.8	_	_	high
SS00001180_TC162668	glyceraldehyde-3-phosphate dehydrogenase (GAPD), mRNA	GAPDH		_	0.23	_	high	_	_	_	_
SS00005079_TC182080	Interferon-induced guanylate-binding protein 2 (GTP-binding protein 2)	GBP2		_	_	0.09	high	_	_	_	_
SS00010624_	glutamate-cysteine ligase, catalytic subunit (GCLC), mRNA	GCLC		_	_	_	_	_	_	6.4	low
SS00002808_TC190950	glucosaminyl (N-acetyl) transferase 3, mucin type (GCNT3), mRNA	GCNT3		_	_	_	_	_	_	0.06	high
SS00012458_TC162304	glutamate-ammonia ligase (glutamine synthase) (GLUL), mRNA	GLUL		_	_	_	_	_	_	0.14	high
SS00005081_TC180847	guanosine monophosphate reductase (GMPR), mRNA	GMPR		_	_	_	_	0.19	_	_	low
SS00000866_TC163473	glutamic-oxaloacetic transaminase 2, mitochondrial (aspartate aminotransferase 2) (GOT2), mRNA	GOT2		_	_	_	_	0.26	_	_	low
SS00010603_TC162945	glutathione peroxidase 1 (GPX1), transcript variant 1, mRNA	GPX1		_	_	_	_	_	_	0.16	high
SS00009080_TC185784	GRAM domain containing 3 [ HS ] / HS HCV NS3-transactivated protein 2 (NS3TP2), mRNA	GRAMD3		_	0.29	_	high	_	_	_	_
SS00004885_TC187714	growth factor receptor-bound protein 7 (GRB7), mRNA	GRB7		_	_	_	_	0.16	_	4.4	low
SS00000722_TC163418	glutathione S-transferase A1 (GSTA1), mRNA	GSTA1		_	_	_	_	3.7	_	_	high
SS00004177_TC182298	glutathione S-transferase A3 (GSTA3), mRNA	GSTA3		_	_	_	_	_	_	0.1	high
SS00002479_TC185320	glutathione S-transferase M3 (brain) (GSTM3), mRNA	GSTM3		_	3.3	_	low	_	_	_	_
SS00004666_TC183746	histidyl-tRNA synthetase 2 (HARS2), mRNA	HARS2		5.4	_	_	low	_	_	_	_
SS00013166_TC180980	hemoglobin, alpha 1 (HBA1), mRNA	HBA1		_	_	_	_	7.5	_	0.1	high
SS00000539_	hemoglobin, beta (HBB), mRNA	HBB		9.2	8.1	_	low	14.3	_	0.08	high
SS00002837_TC181174	homocysteine-inducible, endoplasmic reticulum stress-inducible, ubiquitin-like domain member 1 (HERPUD1), mRNA	HERPUD1		_	_	4.9	high	_	_	_	_
SS00008797_TC182745	likely ortholog of mouse hypoxia induced gene 1 (HIG1), mRNA	HIG1		_	_	_	_	_	_	0.26	high
SS00001793_TC164258	hexokinase 1 (HK1), nuclear gene encoding mitochondrial protein, transcript variant 5, mRNA	HK1		_	_	_	_	_	_	0.29	high
SS00002429_TC186495	hexokinase 3 (white cell) (HK3), nuclear gene encoding mitochondrial protein, mRNA	HK3		_	_	_	_	_	_	0.24	high
SS00000984_TC163746	major histocompatibility complex, class II, DM alpha (HLA-DMA), mRNA	HLA-DMA		_	_	_	_	_	_	0.22	high
SS00000973_TC181441	major histocompatibility complex, class II, DQ alpha 1 (HLA-DQA1), mRNA	HLA-DQA1		_	_	_	_	4.8	_	0.19	high
SS00000309_TC182276	3-hydroxy-3-methylglutaryl-Coenzyme A synthase 1 (soluble) (HMGCS1), mRNA	HMGCS1		_	0.15	_	high	3.7	_	_	high
SS00003954_TC180821	heterogeneous nuclear ribonucleoprotein D (AU-rich element RNA binding protein 1, 37kDa) (HNRPD), transcript variant 3, mRNA	HNRPD		_	_	_	_	_	_	0.19	high
SS00006971_TC184144	partially similar to hoxb5b homeo box B5b [ Danio rerio ]	HOXB5	d	0.24	0.17	0.25	high	0.22	_	_	low
SS00005864_TC182860	heat-responsive protein 12 (HRSP12), mRNA	HRSP12		_	_	_	_	_	_	3.9	low
SS00002546_TC181508	hydroxysteroid (17-beta) dehydrogenase 6 homolog (mouse) =similar to 1|O43275_HUMAN (O43275) Oxidative 3 alpha hydroxysteroid dehydrogenase, partial (98%)	HSD17B6	d	5.2	3.6	_	low	_	_	_	_
SS00000357_TC172957	heat shock 70kDa protein 4 (PA4), transcript variant 1, mRNA	HSPA4		_	_	0.31	high	6.2	_	_	high
SS00004159_TC163932	HUS1 checkpoint homolog (S. pombe) (HUS1), mRNA	HUS1		_	_	_	_	_	_	0.1	high
SS00006925_TC163016	inhibitor of DNA binding 1, dominant negative helix-loop-helix protein (ID1), transcript variant 1, mRNA	ID1	d	_	_	_	_	7	_	_	high
SS00000234_TC183932	immediate early response 2 (IER2), mRNA	IER2		_	0.28	_	high	_	3.9	_	high
SS00010817_TC182765	interferon, alpha-inducible protein (clone IFI-6-16) (G1P3), transcript variant 1, mRNA	IFI6		0.15	0.05	_	high	0.14	0.07	_	high
SS00011129_TC163135	Interferon induced transmembrane protein 3 (1-8U) (IFITM3)	IFITM3		0.12	_	9	high	_	7.1	13.9	low
SS00011661_TC183383	Interferon-alpha/beta receptor beta chain precursor (IFN-alpha-REC) (Type I interferon receptor) (IFN-R) (Interferon alpha/beta receptor-2)	IFNAR2		_	0.18	_	high	_	_	_	_
SS00000269_TC183026	interferon-related developmental regulator 1 (IFRD1), transcript variant 1, mRNA	IFRD1		0.08	0.08	_	high	_	_	_	_
SS00001329_TC162942	PREDICTED: HS similar to Immunoglobulin lambda-like polypeptide 1 precursor (Immunoglobulin-related 14.1 protein) (Immunoglobulin omega polypeptide) (Lambda 5) (CD179b antigen) (LOC204777), mRNA	IGLL1		_	_	4.8	high	_	_	_	_
SS00008360_TC167085	Indian hedgehog homolog (Drosophila) (IHH), mRNA	IHH		_	_	_	_	0.19	_	_	low
SS00011790_TC198303	IL18BP interleukin 18 binding protein [ HS ]	IL18BP		_	_	_	_	3.7	_	_	high
SS00010196_TC167846	interleukin 1, alpha (IL1A), mRNA	IL1A		_	_	_	_	_	9.5	_	high
SS00010442_TC162694	interleukin 1, beta (IL1B), mRNA	IL1B	d (PCR)	0.17	_	_	high	25.9	_	0.06	high
SS00007907_TC183751	interleukin 2 receptor, gamma (severe combined immunodeficiency) (IL2RG), mRNA	IL2RG		_	_	_	_	_	_	0.22	high
SS00007042_TC184489	interleukin 4 receptor (IL4R), transcript variant 1, mRNA	IL4R		_	_	_	_	3.4	_	_	high
SS00001060_	Interleukin 8 (IL8), mRNA	IL8	d (PCR)	0.03	0.03	_	high	10.7	4.1	_	high
SS00005124_TC165196	inositol polyphosphate-1-phosphatase (INPP1), mRNA	INPP1		_	_	_	_	_	_	0.28	high
SS00011361_TC164459	interferon regulatory factor 2 binding protein 2 (IRF2BP2), transcript variant 2, mRNA	IRF2BP2		_	_	_	_	_	_	5.3	low
SS00000183_TC182936	interferon regulatory factor 3 (IRF3), mRNA	IRF3	d	_	0.19	_	high	_	_	_	_
SS00007621_TC185223	interferon regulatory factor 7 (IRF7), transcript variant a, mRNA	IRF7	d	0.25	_	_	high	_	_	_	_
SS00012664_TC165039	itchy homolog E3 ubiquitin protein ligase (mouse) (ITCH), mRNA	ITCH		_	_	0.31	high	_	_	_	_
SS00001288_TC162386	integrin, alpha 5 (fibronectin receptor, alpha polypeptide) (ITGA5), mRNA	ITGA5		_	_	_	_	_	_	0.23	high
SS00005475_TC166554	Transcription factor jun-B	JUNB	d	0.2	0.12	_	high	_	_	_	_
SS00013025_TC172555	potassium voltage-gated channel, Isk-related family, member 3 (KCNE3), mRNA	KCNE3		0.22	_	_	high	_	_	_	_
SS00005547_	KIAA0101 (KIAA0101), mRNA	KIAA0101		_	_	_	_	_	_	0.09	high
SS00012079_TC164831	TC blast > KIAA1671 [ HS ] / Sus scrofa chromosome 14, reference assembly (based on Sscrofa5),	KIAA1671		_	_	_	_	_	4.8	_	high
SS00000442_TC167530	KIAA1737 (KIAA1737), mRNA	KIAA1737		_	3.3	_	low	_	_	_	_
SS00000209_TC165491	Kruppel-like factor 3 (basic) (KLF3), mRNA	KLF3		0.27	_	_	high	_	_	_	_
SS00013205_TC162450	Kruppel-like factor 9 [ HS ] = HS basic transcription element binding protein 1 (BTEB1), mRNA	KLF9	d	_	_	_	_	0.26	_	_	low
SS00009654_NP275088	killer cell lectin-like receptor subfamily K, member 1 (KLRK1), mRNA	KLRK1		_	_	0.23	high	_	_	_	_
SS00004793_TC167041	laminin, alpha 3 (LAMA3), transcript variant 1, mRNA	LAMA3		_	_	0.25	high	_	_	_	_
SS00005812_TC188306	lysosomal associated multispanning membrane protein 5 (LAPTM5), mRNA	LAPTM5		_	_	_	_	_	_	0.22	high
SS00007544_TC161972	lymphocyte cytosolic protein 1 (L-plastin) (LCP1), mRNA	LCP1		_	_	_	_	_	_	0.19	high
SS00000534_TC162888	lactate dehydrogenase B (LDHB), mRNA	LDHB		_	_	_	_	_	_	0.12	high
SS00001513_TC164818	lactate dehydrogenase D (LDHD), nuclear gene encoding mitochondrial protein, transcript variant 2, mRNA	LDHD		_	_	_	_	0.25	_	_	low
SS00002347_TC166439	LIN37 lin-37 homolog (C. elegans) [ HS ] / HS protein F25965 (F25965), mRNA	LIN37		_	_	0.27	high	_	_	_	_
SS00012422_TC186771	LMAN1 lectin, mannose-binding, 1 [ HS ]	LMAN1		_	_	_	_	_	_	0.17	high
SS00007958_TC171345	ligand of numb-protein X (LNX), mRNA	LNX1		_	_	_	_	_	_	4	low
SS00012030_TC181213	LOC100141477 trophoblast-derived noncoding RNA [ Sus scrofa ]	LOC100141477		_	0.12	_	high	_	_	_	_
SS00006874_TC180997	LOC100155661 similar to env [ Sus scrofa ]	LOC100155661		_	_	0.28	high	_	_	_	_
SS00007129_	LPCAT3 lysophosphatidylcholine acyltransferase 3 [ HS ] = HS putative protein similar to nessy (Drosophila) (C3F), mRNA	LPCAT3		_	_	_	_	_	_	0.25	high
SS00008871_TC185364	lipin 2 (LPIN2), mRNA	LPIN2		_	_	_	_	_	_	4.4	low
SS00011169_TC167036	LIM domain containing preferred translocation partner in lipoma (LPP), mRNA	LPP		_	_	_	_	_	_	0.2	high
SS00008072_TC187466	mmu low density lipoprotein receptor-related protein 4 (Lrp4), mRNA	LRP4		_	_	_	_	_	_	5.5	low
SS00010920_TC182363	MAGT1 magnesium transporter 1 [ HS ] = HS implantation-associated protein (DKFZp564K142), mRNA	MAGT1		_	_	_	_	_	_	0.18	high
SS00000619_TC188181	mannosidase, alpha, class 1A, member 1 (MAN1A1), mRNA	MAN1A1		_	_	_	_	_	_	3.7	low
SS00002589_TC171212	monoamine oxidase A (MAOA), nuclear gene encoding mitochondrial protein, mRNA	MAOA		_	_	_	_	0.2	_	_	low
SS00007424_TC187738	mitogen-activated protein kinase kinase 1 (MAP2K1), mRNA	MAP2K1	d	0.26	_	_	high	_	_	_	_
SS00000787_TC163336	myeloid cell leukemia sequence 1 (BCL2-related) (MCL1), transcript variant 1, mRNA	MCL1		_	_	_	_	6	_	_	high
SS00008927_TC172901	MADS box transcription enhancer factor 2, polypeptide C (myocyte enhancer factor 2C) (MEF2C), mRNA	MEF2C	d	_	3.9	_	low	_	0.19	_	high
SS00011561_TC167237	mex-3 homolog C (C. elegans) [ hsa ] / hsa ring finger and KH domain containing 2 (RKHD2), mRNA	MEX3C		_	0.14	_	high	_	_	_	_
SS00004349_TC183253	matrix Gla protein (MGP), mRNA	MGP		_	_	15.7	high	_	_	0.31	high
SS00001161_TC169204	matrix metalloproteinase 1 (interstitial collagenase) (MMP1), mRNA	MMP1	d (PCR)	0.15	_	_	high	13.1	_	_	high
SS00000963_TC179419	matrix metalloproteinase 3 (stromelysin 1, progelatinase) (MMP3), mRNA	MMP3		_	_	_	_	11.1	5.8	0.22	high
SS00011151_TC164540	mitochondrial ribosomal protein L10 (MRPL10), nuclear gene encoding mitochondrial protein, transcript variant 1, mRNA	MRPL10		_	_	_	_	_	_	0.26	high
SS00002853_TC184791	mitochondrial ribosomal protein L34 (MRPL34), nuclear gene encoding mitochondrial protein, mRNA	MRPL34		_	4.4	_	low	_	_	_	_
SS00001186_TC182123	Metallothionein-1A	MT1E		0.08	0.08	_	high	_	0.09	_	high
SS00008290_TC182470	Cytochrome b (mitochondrially encoded cytochrome b)	MT-CYB		_	0.27	_	high	12.4	_	0.25	high
SS00009860_NP276321	Myxovirus (influenza virus) resistance 1, interferon-inducible protein p78	MX1		_	_	5.5	high	0.3	_	_	low
SS00010124_TC182832	myosin, heavy polypeptide 11, smooth muscle (MYH11), transcript variant SM1, mRNA	MYH11		_	0.16	0.1	high	_	0.16	_	high
SS00004280_TC163331	Myosin, light chain 9, regulatory protein	MYL9		_	_	0.1	high	_	_	0.05	high
SS00011074_TC163021	Myosin light chain kinase	MYLK		_	_	0.14	high	_	_	_	_
SS00003589_TC186110	neutrophil cytosolic factor 1 (47kDa, chronic granulomatous disease, autosomal 1) (NCF1), mRNA	NCF1		_	_	_	_	5.6	_	_	high
SS00003014_TC167628	NCK adaptor protein 1 (NCK1), mRNA	NCK1	d	_	_	_	_	_	_	5.2	low
SS00011072_TC185082	nuclear receptor coactivator 7 (NCOA7), mRNA	NCOA7		0.07	0.11	_	high	_	_	_	_
SS00003735_TC198293	N-myc downstream regulated gene 1 (NDRG1), mRNA	NDRG1		_	_	_	_	_	_	0.17	high
SS00008315_TC163100	NDRG family member 2 (NDRG2), transcript variant 8, mRNA	NDRG2		_	_	_	_	_	_	3.6	low
SS00005540_TC162798	NADH dehydrogenase (ubiquinone) 1 beta subcomplex, 11, 17.3kDa (NDUFB11), mRNA	NDUFB11		_	_	0.22	high	_	_	_	_
SS00003561_TC163288	NADH dehydrogenase (ubiquinone) Fe-S protein 6, 13kDa (NADH-coenzyme Q reductase) (NDUFS6), mRNA	NDUFS6		_	_	4.7	high	_	_	_	_
SS00006329_TC169506	NIMA (never in mitosis gene a)-related kinase 4 (NEK4), mRNA	NEK4		_	_	4.8	high	_	_	4.1	low
SS00008592_TC183463	nuclear factor (erythroid-derived 2)-like 2 (NFE2L2), mRNA	NFE2L2	d	0.18	_	_	high	_	_	_	_
SS00002886_TC165607	nuclear factor, interleukin 3 regulated (NFIL3), mRNA	NFIL3	d	_	_	_	_	4.9	_	_	high
SS00010038_TC166312	nuclear factor of kappa light polypeptide gene enhancer in B-cells 2 (p49/p100) (NFKB2), mRNA	NFKB2	d	_	0.3	_	high	_	_	_	_
SS00009031_TC162699	NF-kappaB inhibitor alpha (I-kappa-B-alpha) (IkappaBalpha) (IKB-alpha)	NFKBIA	d (PCR)	0.04	0.07	_	high	_	_	7.2	low
SS00008730_TC169278	Nuclear factor of kappa light polypeptide gene enhancer in B-cells inhibitor, zeta	NFKBIZ	d	0.09	0.15	_	high	_	_	_	_
SS00010617_TC164733	nipsnap homolog 1 (C. elegans) (NIPSNAP1), mRNA	NIPSNAP1		_	_	_	_	_	0.21	_	high
SS00000447_TC188861	NPTN neuroplastin [ HS ] / HS stromal cell derived factor receptor 1 (SDFR1), transcript variant alpha, mRNA	NPTN		_	_	0.23	high	_	_	_	_
SS00012879_TC188308	NR1D2 nuclear receptor subfamily 1, group D, member 2 [ HS ]	NR1D2		_	_	_	_	0.08	_	12.5	low
SS00013232_TC189090	Nuclear receptor subfamily 4, group A, member 1 transcript variant 2	NR4A1	d	_	0.21	_	high	_	_	_	_
SS00001322_TC178675	neuregulin 1 (NRG1), transcript variant HRG-alpha, mRNA	NRG1	d	_	_	_	_	5	_	_	high
SS00013140_TC182330	NUDT22 nudix (nucleoside diphosphate linked moiety X)-type motif 22 [ HS ] = HS hypothetical protein MGC13045 (MGC13045), mRNA	NUDT22		_	_	_	_	_	_	0.29	high
SS00010209_TC170632	2'-5'- Oligoadenylate Synthetase	OAS2		0.15	_	_	high	_	_	_	_
SS00005118_TC183229	OCIA domain containing 1 (OCIAD1), mRNA	OCIAD1		_	_	_	_	3.3	_	_	high
SS00000511_TC177226	occludin (OCLN), mRNA	OCLN		0.22	_	_	high	_	_	_	_
SS00007362_TC182225	ornithine decarboxylase 1 (ODC1), mRNA	ODC1		_	0.22	_	high	_	_	_	_
SS00005830_TC186373	candidate tumor suppressor in ovarian cancer 2 (OVCA2), mRNA	OVCA2		_	_	_	_	_	_	0.28	high
SS00000875_TC184276	3-oxoacid CoA transferase 1 (OXCT1), nuclear gene encoding mitochondrial protein, mRNA	OXCT1		_	_	_	_	_	_	3.5	low
SS00003469_TC184811	homologue to 1|PAD5_MOUSE (Q68ED3) PAP associated domain-containing 5 (Topoisomerase-related function protein 4-2) (TRF4-2) , partial (80%)	PAPD5		_	_	_	_	0.29	_	_	low
SS00012756_TC168391	poly (ADP-ribose) polymerase family, member 9 (PARP9), mRNA	PARP9		_	_	0.17	high	_	_	_	_
SS00003896_TC181768	proliferating cell nuclear antigen (PCNA), transcript variant 1, mRNA	PCNA		_	_	_	_	4.25	_	0.24	high
SS00012705_TC167221	pyruvate dehydrogenase kinase, isoenzyme 4 (PDK4), mRNA	PDK4		_	_	_	_	_	_	7.8	low
SS00004487_	PDZK1 interacting protein 1 (membrane-associated protein 17) (MAP17)	PDZK1IP1		_	0.24	0.16	high	_	_	0.1	high
SS00006956_TC182918	phosphoprotein enriched in astrocytes 15 (PEA15), mRNA	PEA15		_	_	_	_	3.6	_	_	high
SS00012113_TC163561	PEBP1 phosphatidylethanolamine binding protein 1 [ HS ] = HS prostatic binding protein (PBP), mRNA	PEBP1		_	_	_	_	_	0.27	_	high
SS00001284_TC162407	period homolog 1 (Drosophila) (PER1), mRNA	PER1	d	_	_	_	_	_	_	3.8	low
SS00007061_	peroxisomal biogenesis factor 5 (PEX5), mRNA	PEX5		_	_	_	_	_	_	3.6	low
SS00005776_TC185379	plasma glutamate carboxypeptidase (PGCP), mRNA	PGCP		_	_	0.2	high	_	_	_	_
SS00008545_TC183565	phosphatidylglycerophosphate synthase (PGS1), mRNA	PGS1		_	_	_	_	4.6	_	_	high
SS00011500_TC189370	PHKA2 phosphorylase kinase, alpha 2 (liver)	PHKA2		_	_	_	_	_	0.21	_	high
SS00012170_TC183866	Pleckstrin homology-like domain, family A, member 2 (PHLDA2)	PHLDA2		0.14	0.26	_	high	_	_	_	_
SS00004859_TC163169	phytanoyl-CoA hydroxylase (Refsum disease) (PHYH), mRNA	PHYH		_	3.9	_	low	_	_	_	_
SS00008264_TC165252	phosphatidylinositol 4-kinase type II (PI4KII), mRNA	PI4K2A	d	_	_	_	_	_	_	0.22	high
SS00011903_	PIGL phosphatidylinositol glycan anchor biosynthesis, class L [ HS ]	PIGL		_	_	25	high	_	_	15.3	low
SS00012070_TC164156	PIK3IP1 phosphoinositide-3-kinase interacting protein 1 [ HS ] / HS HGFL gene (MGC17330), mRNA	PIK3IP1		_	_	3.2	high	_	_	_	_
SS00007905_TC165588	paired-like homeodomain transcription factor 2 (PITX2), transcript variant 1, mRNA	PITX2	d	_	_	_	_	_	_	3.8	low
SS00002612_TC168206	phospholipase A2, group XIIB (PLA2G12B), mRNA	PLA2G12B		_	_	_	_	0.12	_	_	low
SS00001790_TC184628	placenta-specific 8 (PLAC8), mRNA	PLAC8		0.15	_	0.19	u	0.21	_	_	low
SS00008490_TC184973	pleiomorphic adenoma gene-like 2 (PLAGL2), mRNA	PLAGL2	d	_	_	_	_	_	_	0.1	high
SS00001053_TC183860	plasminogen activator, urokinase (PLAU), mRNA	PLAU		_	_	_	_	6.8	_	_	high
SS00002350_TC165060	Urokinase plasminogen activator surface receptor precursor (uPAR) (U-PAR) (CD87 antigen)	PLAUR		_	_	_	_	8.4	_	0.18	high
SS00003281_TC163340	PLBD1 phospholipase B domain containing 1 [ HS ] / HS hypothetical protein FLJ22662 (FLJ22662), mRNA	PLB1		_	_	0.19	high	_	_	0.19	high
SS00007338_TC168722	pleckstrin homology domain containing, family F (with FYVE domain) member 1 (PLEKHF1), mRNA	PLEKHF1		_	_	_	_	0.25	_	_	low
SS00008488_TC184895	Pleckstrin homology domain containing, family G (with RhoGef domain) member 3	PLEKHG3		_	0.19	_	high	_	_	0.3	high
SS00010168_TC169643	phorbol-12-myristate-13-acetate-induced protein 1 (PMAIP1), mRNA	PMAIP1		0.29	_	0.21	u	4.5	_	_	high
SS00000958_TC162688	polymerase (RNA) II (DNA directed) polypeptide B, 140kDa (POLR2B), mRNA	POLR2B	d	_	_	_	_	0.26	_	_	low
SS00007249_TC166495	periostin, osteoblast specific factor (POSTN), mRNA	POSTN		_	_	_	_	_	4.7	_	high
SS00005574_TC163814	pyrophosphatase (inorganic) (PP), mRNA	PPA1		_	_	3.8	high	_	_	_	_
SS00004157_TC163621	phosphatidic acid phosphatase type 2A (PPAP2A), transcript variant 1, mRNA	PPAP2B		_	_	_	_	_	_	7	low
SS00006051_TC164865	phosphatidic acid phosphatase type 2C (PPAP2C), transcript variant 3, mRNA	PPAP2C		_	3.5	_	low	_	_	_	_
SS00001185_TC183506	peroxisome proliferative activated receptor, gamma (PPARG), transcript variant 2, mRNA	PPARG	d	_	0.18	_	high	_	_	_	_
SS00006648_TC183864	peptidylprolyl isomerase D (cyclophilin D) (PPID), mRNA	PPID		_	_	0.25	high	_	_	_	_
SS00001111_TC185938	protein phosphatase 1, regulatory (inhibitor) subunit 12A (PPP1R12A), mRNA	PPP1R12A		_	_	_	_	_	0.13	_	high
SS00010831_	protein phosphatase 1, regulatory (inhibitor) subunit 15A (PPP1R15A), mRNA	PPP1R15A		_	_	_	_	_	4.1	_	high
SS00000060_TC163516	protein phosphatase 2, regulatory subunit B (B56), alpha isoform (PPP2R5A), mRNA	PPP2R5A		_	_	_	_	3.3	_	_	high
SS00005551_TC190881	PRAGMIN homolog of rat pragma of Rnd2 [ HS ] = PREDICTED: HS hypothetical protein DKFZp761P0423 (DKFZp761P0423), mRNA	PRAGMIN		_	_	_	_	_	_	0.27	high
SS00000968_TC182192	protein kinase, cAMP-dependent, regulatory, type I, alpha (tissue specific extinguisher 1) (PRKAR1A), transcript variant 1, mRNA	PRKAR1A		_	_	_	_	3.5	_	_	high
SS00011564_TC169935	proline rich 15 [ HS ] / HS hypothetical protein LOC222171 (LOC222171), mRNA	PRR15		_	_	_	_	0.24	_	5.5	low
SS00002295_TC163693	protease, serine, 23	PRSS23		_	_	_	_	_	_	4.9	low
SS00004310_TC163663	prostaglandin E synthase (PTGES), transcript variant 1, mRNA	PTGES		_	_	_	_	_	_	0.1	high
SS00005070_TC186597	protein tyrosine phosphatase, receptor type, R (PTPRR), transcript variant 2, mRNA	PTPRR		_	_	_	_	_	_	0.24	high
SS00008654_TC166271	QSK serine/threonine-protein kinase QSK [ HS ] = HS KIAA0999 protein (KIAA0999), mRNA	QSK		_	_	_	_	0.27	_	3.4	low
SS00010739_	RAC2 ras-related C3 botulinum toxin substrate 2 / Sus scrofa mRNA, clone:THY010055H01, expressed in thymus	RAC2		_	_	_	_	0.21	_	_	low
SS00008924_TC163724	RAD23 homolog B (S. cerevisiae) (RAD23B), mRNA	RAD23B		_	0.26	_	high	_	_	_	_
SS00000743_TC177200	retinoic acid receptor, beta (RARB), transcript variant 2, mRNA	RARB	d	_	_	_	_	_	0.21	_	high
SS00011383_TC170504	RAVER2 ribonucleoprotein (PTB-binding 2)	RAVER2		_	_	5.7	high	0.18	_	4.1	u
SS00009518_TC196432	Rbm26 RNA binding motif protein 26 [ mmu ]	RBM26		_	_	0.3	high	_	_	_	_
SS00005058_TC162862	RNA binding motif protein 4 (RBM4), mRNA	RBM4		_	0.3	_	high	_	_	_	_
SS00003597_TC165674	RNA binding motif, single stranded interacting protein 2 (RBMS2), mRNA	RBMS2		_	0.22	_	high	_	_	0.19	high
SS00012590_TC165250	ring-box 1 (RBX1), mRNA	RBX1	d	_	_	_	_	_	_	3.9	low
SS00005421_TC183541	Lithostathine precursor (Pancreatic stone protein) (PSP) (Pancreatic associated protein) (PAP) (Islet of Langerhans regenerating protein) (REG) (Islet cells regeneration factor) (ICRF)	REG3A	d (PCR)	0.09	0.011	0.03	high	14.1	_	0.07	high
SS00010933_TC184020	arginine-glutamic acid dipeptide (RE) repeats (RERE), mRNA	RERE	d	0.21	_	_	high	_	_	_	_
SS00007833_TC184721	raftlin family member 2 [ hsa ] = hsa chromosome 2 open reading frame 11 (C2orf11), mRNA	RFTN2		_	_	_	_	_	_	3.5	low
SS00009718_NP275440	regulator of G-protein signalling 1 (RGS1), mRNA	RGS1		_	_	_	_	8.2	6.1	_	high
SS00012032_TC163035	regulator of G-protein signalling 2, 24kDa (RGS2), mRNA	RGS2		_	_	_	_	6.6	_	0.25	high
SS00011018_TC180817	Ras homolog gene family, member B (RHOB)	RHOB		0.17	0.21	_	high	_	_	_	_
SS00004773_TC166042	ras homolog gene family, member D (RHOD), mRNA	RHOD		_	_	_	_	_	_	0.23	high
SS00009503_TC177563	Rho-related GTP-binding protein Rho6 (Rho family GTPase 1) (Rnd1)	RND1		_	_	0.14	high	16.1	_	0.06	high
SS00007390_	ring finger protein 13 (RNF13), transcript variant 5, mRNA	RNF13		0.21	_	_	high	0.26	_	_	low
SS00003201_TC166196	RNFT1 ring finger protein, transmembrane 1 [ HS ] / HS PTD016 protein (LOC51136), mRNA	RNFT1		_	_	_	_	_	_	5.7	low
SS00010807_TC188248	homologue to GB|CAG33305.1|48146165|CR457024 RPL28 {HS;} , complete	RPL28		_	_	3.9	high	0.2	_	_	low
SS00004434_TC181723	ribosomal protein L38 (RPL38), mRNA	RPL38		_	_	_	_	_	_	3.6	low
SS00011798_	RPS3A ribosomal protein S3A [ HS ]	RPS3A		0.13	0.08	_	high	_	_	_	_
SS00008320_	mmu rcd1 (required for cell differentiation) homolog 1 (S. pombe) (Rqcd1), mRNA	RQCD1		_	_	_	_	_	_	6.6	low
SS00006475_TC164690	Ras-related GTP binding C (RRAGC), mRNA	RRAGC		3.4	_	_	low	_	_	_	_
SS00002884_TC184825	ribonucleotide reductase M1 polypeptide (RRM1), mRNA	RRM1		_	_	_	_	_	_	0.28	high
SS00000793_TC169144	radical S-adenosyl methionine domain containing 2 (RSAD2), mRNA	RSAD2		_	4	6.2	high	_	_	_	_
SS00000826_TC182705	S100 calcium binding protein A11 (calgizzarin) (S100A11), mRNA	S100A11		_	_	_	_	4.3	_	_	high
SS00002950_	S100 calcium binding protein A12 (calgranulin C) (S100A12), mRNA	S100A12		_	_	_	_	39.5	_	0.26	high
SS00006559_TC172305	S100 calcium binding protein A2 (S100A2), mRNA	S100A2		_	_	_	_	_	_	0.1	high
SS00000235_TC165205	S100 calcium binding protein A6 (calcyclin) (S100A6), mRNA	S100A6		_	_	0.22	high	_	_	_	_
SS00010822_	S100 calcium binding protein A9 (calgranulin B) (S100A9), mRNA	S100A9	d	_	_	_	_	18.1	8.5	_	high
SS00003107_TC165297	scaffold attachment factor B2 ), mRNA	SAFB2		_	_	_	_	_	_	4.2	low
SS00001316_TC162654	spermidine/spermine N1-acetyltransferase (SAT), mRNA	SAT1		_	_	_	_	4.6	_	_	high
SS00008854_TC163712	sterol-C4-methyl oxidase-like (SC4MOL), mRNA	SC4MOL	d	_	_	0.25	high	_	_	_	_
SS00000891_TC163634	1|SCRB1_PIG (Q8SQC1) Scavenger receptor class B member 1 (SRB1) (SR-BI)	SCARB1	d	5	_	_	low	3.7	_	0.19	high
SS00003521_TC186852	sodium channel, nonvoltage-gated 1 alpha (SCNN1A), mRNA	SCNN1A		_	_	3.9	high	_	_	_	_
SS00010886_TC180834	syndecan 4 (amphiglycan, ryudocan) (SDC4), mRNA	SDC4		_	_	_	_	_	4.8	_	high
SS00008375_TC162792	syndecan binding protein (syntenin) (SDCBP), transcript variant 1, mRNA	SDCBP		_	_	_	_	3.3	_	_	high
SS00011745_TC182616	serine dehydratase (SDS), mRNA	SDS		0.16	_	_	high	28	_	0.04	high
SS00006522_TC190815	selectin L (lymphocyte adhesion molecule 1) (SELL), mRNA	SELL		_	_	_	_	5.6	_	_	high
SS00010786_TC163549	selenophosphate synthetase 2 (SEP2), mRNA	SEPHS2		_	_	_	_	_	_	4.8	low
SS00000599_TC182342	selenoprotein W, 1 (SEPW1), mRNA	SEPW1		_	_	_	_	3.6	_	_	high
SS00011057_TC187514	SERPINE1 mRNA binding protein 1 [ HS ] = HS PAI-1 mRNA-binding protein (PAI-RBP1), mRNA	SERBP1		_	_	_	_	_	_	3.8	low
SS00000943_TC163459	Serpin peptidase inhibitor, clade E (nexin, plasminogen activator inhibitor type 1), member 1	SERPINE1		_	0.11	_	high	_	_	0.27	high
SS00007177_TC166555	stratifin (SFN), mRNA	SFN		_	_	_	_	3.6	_	0.21	high
SS00009492_TC167402	splicing factor, arginine/serine-rich 1 (splicing factor 2, alternate splicing factor) (SFRS1), mRNA	SFRS1		_	_	_	_	4	_	_	high
SS00001080_TC192430	surfactant, pulmonary-associated protein D (SFTPD), mRNA	SFTPD		_	0.25	_	high	_	_	_	_
SS00007031_TC183332	serum/glucocorticoid regulated kinase (SGK), mRNA	SGK1		_	4.7	_	low	_	_	5.2	low
SS00012117_	sphingosine-1-phosphate lyase 1 (SGPL1), mRNA	SGPL1		_	_	_	_	0.21	_	4.8	low
SS00006531_TC173283	SHB (Src homology 2 domain containing) adaptor protein B (SHB), mRNA	SHB		_	_	_	_	_	_	0.14	high
SS00008115_TC198475	solute carrier family 12 (sodium/potassium/chloride transporters), member 2 (SLC12A2), mRNA	SLC12A2		_	0.27	_	high	_	_	_	_
SS00011601_TC188993	solute carrier family 16 (monocarboxylic acid transporters), member 13 (SLC16A13), mRNA	SLC16A13		_	_	_	_	0.25	_	_	low
SS00012617_TC168935	solute carrier family 19, member 3 (SLC19A3), mRNA	SLC19A3		_	0.18	0.11	high	0.2	_	_	low
SS00001675_TC183709	solute carrier family 23 (nucleobase transporters), member 1 (SLC23A1), transcript variant 1, mRNA	SLC23A1		_	_	_	_	_	_	3.5	low
SS00004334_TC164529	solute carrier family 26, member 6 (SLC26A6), transcript variant 3, mRNA	SLC26A6		_	_	_	_	_	_	0.22	high
SS00008561_TC165023	Solute carrier family 40 (iron-regulated transporter), member 1	SLC40A1		5.1	_	_	low	_	_	_	_
SS00007371_TC185602	Solute carrier organic anion transporter family, member 2A1 (SLCO2A1), mRNA	SLCO2A1		3.7	_	_	low	_	_	_	_
SS00003633_TC189025	Acid sphingomyelinase-like phosphodiesterase 3b precursor (ASM-like phosphodiesterase 3b)	SMPDL3B		_	0.19	_	high	_	_	0.25	high
SS00009638_TC184239	small nuclear RNA activating complex, polypeptide 2, 45kDa (SNAPC2), mRNA	SNAPC2		_	_	_	_	_	_	3.7	low
SS00006311_TC165230	small nuclear ribonucleoprotein D1 polypeptide 16kDa (SNRPD1), mRNA	SNRPD1		_	_	_	_	_	_	0.2	high
SS00007889_TC182869	sorting nexin 10 (SNX10), mRNA	SNX10		_	_	_	_	5.5	_	0.21	high
SS00011635_	SOCS3 suppressor of cytokine signaling 3 [ HS ]	SOCS3		_	_	_	_	8.3	_	0.17	high
SS00006844_TC162181	SOD-2 gene for manganese superoxide dismutase	SOD2		_	0.16	_	high	4.4	_	0.13	high
SS00009980_TC167405	SON DNA binding protein (SON), transcript variant f, mRNA	SON		_	_	_	_	_	_	0.13	high
SS00007513_TC186785	Transcription factor Sox9b	SOX9	d	_	4.5	_	low	_	_	3.9	low
SS00006875_TC180807	secreted protein, acidic, cysteine-rich (osteonectin) (SPARC), mRNA	SPARC		_	_	_	_	_	_	0.15	high
SS00007664_TC189113	sprouty-related, EVH1 domain containing 2 (SPRED2), mRNA	SPRED2		_	_	_	_	3.7	_	_	high
SS00009303_	SPSB4 splA/ryanodine receptor domain and SOCS box containing 4	SPSB4		_	_	_	_	0.21	_	_	low
SS00011205_TC163638	serine/threonine kinase 24 (STE20 homolog, yeast) (STK24), mRNA	STK24		_	_	_	_	_	_	0.15	high
SS00007023_TC167314	Ser/Thr-like kinase (MGC4796), mRNA	STK40		_	_	_	_	3.6	_	_	high
SS00009639_TC166218	Striatin 3 (Cell-cycle autoantigen SG2NA) (S/G2 antigen) (calmodulin binding protein 3)	STRN3		0.28	_	_	high	_	_	_	_
SS00010704_	SNARE that acts to regulate protein transport between late endosomes and the trans-Golgi network	STX12		_	_	_	_	_	_	4.8	low
SS00012916_TC171271	SUB1 homolog (S. cerevisiae) [ hsa ] = mmu RNA polymerase II transcriptional coactivator (Rpo2tc1), mRNA	SUB1		_	_	_	_	_	_	4.2	low
SS00001887_TC182951	sulfotransferase family, cytosolic, 1A, phenol-preferring, member 1 (SULT1A1), transcript variant 4, mRNA	SULT1A1		_	_	_	_	_	_	0.2	high
SS00001698_TC183994	suppressor of Ty 4 homolog 1 (S. cerevisiae) (SUPT4H1), mRNA	SUPT4H1	d	_	_	_	_	_	_	0.17	high
SS00006399_TC187771	synaptotagmin binding, cytoplasmic RNA interacting protein (SYNCRIP), mRNA	SYNCRIP		_	_	4.2	high	5	_	_	high
SS00002791_TC168595	TAF9 RNA polymerase II, TATA box binding protein (TBP)-associated factor, 32kDa (TAF9), transcript variant 1, mRNA	TAF9	d	0.24	_	_	high	_	_	_	_
SS00000777_TC162684	transgelin (TAGLN), transcript variant 2, mRNA	TAGLN		_	0.17	_	high	_	_	0.14	high
SS00001668_TC182445	transaldolase 1 (TALDO1), mRNA	TALDO1		_	_	_	_	_	_	0.16	high
SS00007557_TC189369	TAP2 transporter 2, ATP-binding cassette, sub-family B (MDR/TAP)	TAP2		_	0.3	_	high	_	_	_	_
SS00001225_TC162421	threonyl-tRNA synthetase (TARS), mRNA	TARS		_	_	_	_	6.7	_	_	high
SS00006692_TC161985	tubulin-specific chaperone c (TBCC), mRNA	TBCC		0.07	0.05	_	high	0.09	_	_	low
SS00009533_TC183950	Transcription elongation factor A (SII)-like 8	TCEAL8		_	4	_	low	_	_	_	_
SS00007930_TC186168	TCF20 transcription factor 20 (AR1) [ HS ]	TCF20		_	_	3.6	high	_	_	_	_
SS00010184_TC187212	transcobalamin I (vitamin B12 binding protein, R binder family) (TCN1), mRNA	TCN1		_	_	_	_	_	_	0.16	high
SS00012098_TC184683	thyrotrophic embryonic factor (TEF), mRNA	TEF	d	_	_	_	_	0.27	_	4.7	low
SS00008124_TC180851	Testis expressed 2	TEX2		_	_	0.15	high	_	0.25	_	high
SS00009820_TC186102	trefoil factor 2 (spasmolytic protein 1) (TFF2), mRNA	TFF2		_	_	_	_	_	0.13	_	high
SS00011014_TC164336	transferrin receptor (p90, CD71) (TFRC), mRNA	TFRC		0.07	_	10.5	high	0.29	_	9	low
SS00003340_TC177275	transglutaminase 3 (E polypeptide, protein-glutamine-gamma-glutamyltransferase) (TGM3), mRNA	TGM3		_	_	_	_	8.5	_	0.23	high
SS00008318_TC180813	Thrombospondin 1 (THBS1)	THBS1	d	_	_	_	_	8.3	_	0.15	high
SS00003720_TC197119	TIR domain containing adaptor inducing interferon-beta (TRIF), mRNA	TICAM1		_	_	_	_	_	_	4.9	low
SS00003079_TC173725	TRAF-interacting protein with a forkhead-associated domain (TIFA), mRNA	TIFA		0.17	0.17	_	high	_	_	_	_
SS00001146_TC163024	Metalloproteinase inhibitor 1 precursor (TIMP-1)	TIMP1	d (PCR)	_	0.22	_	high	8.2	_	0.23	high
SS00006913_TC182568	tissue inhibitor of metalloproteinase 3 (Sorsby fundus dystrophy, pseudoinflammatory) (TIMP3), mRNA	TIMP3		_	_	_	_	3.6	_	_	high
SS00010770_TC162878	LR8 protein (LR8), mRNA	TMEM176B		7.3	_	_	low	_	_	_	_
SS00007186_TC164044	likely ortholog of rat vacuole membrane protein 1 (VMP1), mRNA	TMEM49		0.2	_	_	high	_	_	_	_
SS00000783_TC184585	tropomodulin 3 (ubiquitous) (TMOD3), mRNA	TMOD3		_	0.16	_	high	_	_	_	_
SS00006682_TC195999	tumor necrosis factor, alpha-induced protein 6 (TNFAIP6), mRNA	TNFAIP6		_	_	_	_	6.5	_	_	high
SS00012280_TC168219	similar to TNFRSF10B tumor necrosis factor receptor superfamily, member 10b [ HS ]	TNFRSF10B		_	0.22	_	high	_	_	0.2	high
SS00000469_TC182381	tumor necrosis factor receptor superfamily, member 1A (TNFRSF1A), mRNA	TNFRSF21		_	_	_	_	3.6	_	0.09	high
SS00004627_TC183915	TNFAIP3 interacting protein 1 (TNIP1), mRNA	TNIP1		0.26	_	_	high	_	_	_	_
SS00001979_TC183613	transducer of ERBB2, 1 (TOB1), mRNA	TOB1	d	4.1	_	_	low	_	_	_	_
SS00012318_TC167476	torsin family 3, member A (TOR3A), mRNA	TOR3A		_	_	_	_	_	0.22	_	high
SS00010843_TC162030	tumor protein p53 inducible nuclear protein 2 (TP53INP2), mRNA	TP53INP2		_	_	_	_	_	_	0.13	high
SS00000715_TC162894	tropomyosin 1 (alpha) (TPM1), mRNA	TPM1		_	0.12	0.19	high	_	0.29	0.13	high
SS00000583_TC181436	tropomyosin 4 (TPM4), mRNA	TPM4		_	_	0.21	high	_	_	_	_
SS00010198_TC181455	TRD alpha T-cell receptor delta chain [ Bos taurus ]	TRD@	d	4.6	_	_	low	_	_	_	_
SS00001424_	TRMT112 tRNA methyltransferase 11-2 homolog (S. cerevisiae) [ HS ] / HS hypothetical protein HSPC152 (HSPC152), mRNA	TRMT112		_	_	_	_	0.21	_	_	low
SS00004438_TC163630	transient receptor potential cation channel, subfamily V, member 6 (TRPV6), mRNA	TRPV6		4.9	_	_	low	3.4	_	0.18	high
SS00006914_TC164249	homologue to GB|AAD01789 glucocorticoid-induced leucine zipper GILZ protein {mmu} (exp=-1; wgp=0; cg=0) partial (68%)	TSC22D3	d	_	_	_	_	3.5	_	3.8	low
SS00004270_TC163197	Tetraspanin 1 (Tspan-1) (Tetraspan NET-1) (Tetraspanin TM4-C)	TSPAN1		_	0.16	_	high	_	_	_	_
SS00004130_TC181280	TUBA1C tubulin, alpha 1c [ HS ] = HS tubulin alpha 6 (TUBA6), mRNA	TUBA1C		_	_	_	_	_	0.29	3.5	u
SS00010908_TC162378	tubulin, beta polypeptide (TUBB), mRNA	TUBB		_	_	_	_	_	_	0.16	high
SS00009749_NP275567	tuftelin 1 (TUFT1), mRNA	TUFT1		_	0.23	_	high	_	_	_	_
SS00000542_TC163378	thioredoxin (TXN), mRNA	TXN		_	_	_	_	4.9	_	_	high
SS00008321_TC161974	thioredoxin interacting protein (TXNIP), mRNA	TXNIP		0.14	_	_	high	_	_	_	_
SS00012501_	Txnl1 thioredoxin-like 1 [ mmu ]	TXNL1		_	_	_	_	_	_	4	low
SS00012251_TC180829	thioredoxin reductase 1 (TXNRD1), transcript variant 1, mRNA	TXNRD1		_	_	_	_	_	_	4.5	low
SS00000946_TC182164	uncoupling protein 2 (mitochondrial, proton carrier) (UCP2), nuclear gene encoding mitochondrial protein, mRNA	UCP2		_	_	_	_	_	_	0.13	high
SS00012608_TC168048	unc-93 homolog A (C. elegans) (UNC93A), mRNA	UNC93A		_	4.4	_	low	_	_	_	_
SS00004283_TC182502	uridine phosphorylase 1 (UPP1), transcript variant 2, mRNA	UPP1		_	_	_	_	_	_	0.22	high
SS00006862_TC185145	ubiquitin specific protease 48 (USP48), mRNA	USP48		_	3.8	_	low	_	_	_	_
SS00000771_TC167636	vanin 1 (VNN1), mRNA	VNN1		_	_	_	_	0.29	_	_	low
SS00004493_TC182566	tryptophanyl-tRNA synthetase (WARS), transcript variant 4, mRNA	WARS		_	_	_	_	6.2	_	0.22	high
SS00008935_TC164378	WDR77 WD repeat domain 77 [ HS ] / HS MEP50 protein (MEP50), mRNA	WDR77		_	_	5.2	high	_	_	_	_
SS00005833_TC181018	WDR88 WD repeat domain 88 [ HS ] = HS hypothetical protein LOC126248 (LOC126248), mRNA	WDR88		_	_	_	_	_	_	0.27	high
SS00003366_TC184662	XIAP associated factor-1 (XIAPAF1), transcript variant 1, mRNA	XAF1		_	_	_	_	0.21	_	_	low
SS00008645_TC182695	X-box binding protein 1 (XBP1), mRNA	XBP1	d	_	0.15	_	high	_	_	0.16	high
SS00008047_TC178208	Kell blood group precursor (McLeod phenotype) (XK), mRNA	XK		_	5.1	_	low	_	_	_	_
SS00001192_TC162091	tyrosyl-tRNA synthetase (YARS), mRNA	YARS		_	_	_	_	_	_	0.27	high
SS00007006_TC165031	tyrosine 3-monooxygenase/tryptophan 5-monooxygenase activation protein, zeta polypeptide (YWHAZ), transcript variant 2, mRNA	YWHAZ		_	_	_	_	4.7	_	_	high
SS00012810_TC186514	zinc finger, CCHC domain containing 9 (ZCCHC9), mRNA	ZCCHC9		_	_	_	_	_	_	5.4	low
SS00007168_TC163536	zinc finger, A20 domain containing 2 (ZA20D2), mRNA	ZFAND5		0.3	_	_	high	_	_	_	_
SS00006943_TC183252	zinc finger protein 36, C3H type, homolog (mouse) (ZFP36), mRNA	ZFP36		_	_	_	_	5.7	_	_	high
SS00008782_TC186839	zinc finger and SCAN domain containing 22 = hsa GLI-Kruppel family member HKR2 (HKR2), mRNA	ZSCAN22		_	_	_	_	_	_	9.7	low

## Sheet: STITCH-interactions
Type of assiociations between genes and chemicals retrieved from STITCH2 output files with a cofidence level > 0.40 (graphical network displayed in Fig 3).
#node1	node2	homology	experimental	knowledge	textmining	combined_score
HSD11B2	cortisol	0	0	0.9	0.961	0.996
HSD11B2	corticosterone	0	0	0.9	0.871	0.986
FOS	EGR1	0	0	0	0.985	0.985
cortisol	cortisone	0.763	0	0.9	0.835	0.982
N10	EGR1	0	0	0	0.965	0.965
MMP1	IL1B	0	0	0	0.963	0.963
IL1B	corticosterone	0	0	0	0.955	0.955
FOS	IL1B	0	0	0	0.954	0.954
MMP1	FOS	0	0	0	0.954	0.954
ENSG00000117525	EGR1	0	0	0	0.946	0.946
RAC1	UPAR	0	0	0.9	0.455	0.941
IL1B	cortisol	0	0	0	0.938	0.938
TSP1	EGR1	0	0	0	0.933	0.933
cortisol	corticosterone	0.989	0	0.384	0.869	0.914
HSD11B2	cortisone	0	0	0	0.877	0.877
IL1B	EGR1	0	0	0	0.849	0.849
CYR61	IL1B	0	0	0	0.833	0.833
ENSG00000117525	IL1B	0	0	0	0.829	0.829
FN14	IL1B	0	0	0	0.821	0.821
N10	FOS	0	0	0	0.806	0.806
MMP1	cortisol	0	0	0	0.801	0.801
CYR61	cortisol	0	0	0	0.8	0.8
IRF1	cortisone	0	0	0	0.8	0.8
corticosterone	cortisone	0.769	0	0.384	0.695	0.799
HSPA1A	FOS	0	0	0	0.727	0.726
UPAR	MMP1	0	0	0	0.705	0.704
CYR61	TSP1	0	0	0	0.7	0.7
FOS	corticosterone	0	0	0	0.679	0.679
CYR61	EGR1	0	0	0	0.67	0.669
DMBT1	CYR61	0	0	0	0.635	0.635
RAC1	FN14	0	0.633	0	0	0.633
CYR61	FOS	0	0	0	0.611	0.611
IRF1	IL1B	0	0	0	0.592	0.592
CYR61	N10	0	0	0	0.564	0.563
UPAR	TSP1	0	0	0	0.537	0.537
DMBT1	TFF2	0	0	0	0.521	0.521
IL1RN	cortisol	0	0	0	0.505	0.505
IRF1	EGR1	0	0	0	0.505	0.505
CYR61	MMP1	0	0	0	0.496	0.496
ENSG00000117525	TFF2	0	0	0	0.431	0.43
S100A9	IL1B	0	0	0	0.43	0.43
N10	cortisol	0	0	0	0.421	0.422
