# Supplementary material for: Transcription networks responsible for early regulation of Salmonella-induced inflammation in the jejunum of pigs
Source: J Inflamm (Lond). 2013 Apr 17;10:18. doi: 10.1186/1476-9255-10-18 (PMC3637394; doi:10.1186/1476-9255-10-18)
Supplement: Additional file 2: Table S2 — Title of data: Pathway analysis of genes differentially expressed. Description of data: Table of significantly called pathways of gene-lists of 2 and 4 hours inter-animal and 8 hours isogenic comparisons. [file 1476-9255-10-18-S2.xls]

## Sheet: table  (2h)
							Table S2. Pathway analysis inter-animal comparisons 2 hpi.
							* Pathways were retrieved for the IL8 high and low clusters of genes from DAVID (D) or GeneDecks (G). DAVID pathways (KEGG and Biocarta) with a p-value of <0.2 (EASE score) and Genedecks pathways (KEGG,MLPR, CST, GeneGlobe Pathway Central, Invitrogen, and Ingenuity) with a p-value of <0.05 were retrieved. W; manualy consulted Wikedpedia pathway (p-value extrapolated from a DAVID pathway with a si…
							** Official gene-symbols are presented. Regulated genes within the opposite cluster of pigs (IL8 high or low) and mapped to the same pathway are listed between brackets.
	gene list *		pathway	# genes	%	p-value	genes **	possible process / remarkable items
	IL8 high (3,4)	D	hsa04620:Toll-like receptor signaling pathway	8	5	0.000355634	IFNAR2,FOS,MAP2K1,IL8,IRF7,NFKBIA,IL1B,IRF3	extracelular recognition bacterial pathogens
	IL8 high (3,4)	D	hsa04623:Cytosolic DNA-sensing pathway	5	3.125	0.0059769	IRF7,NFKBIA,IL1B,IRF3,CASP1	recognition dsDNA bacterial pathogens
	IL8 high (3,4)	D	hsa04621:NOD-like receptor signaling pathway	5	3.125	0.00911733	CCL2,IL8,NFKBIA,IL1B,CASP1	intracellular recognition of bacterial components
	IL8 high (3,4)	D	hsa03320:PPAR signaling pathway	5	3.125	0.0131794	PPARG,MMP1,FABP6,CPT1C,ACADM (ACSL3)	ACSL3 convert free long-chain fatty acids into fatty acyl-CoA esters, and thereby play a key role in lipid biosynthesis and fatty acid degradation.
	IL8 high (3,4)	D	hsa04270:Vascular smooth muscle (VSMC) contraction	6	3.75	0.0619908	ADM,ACTG2,MAP2K1,MYH11,MYLK,MYL9	ADM is a potent hypotensive and vasodilatator agents in the control of physiologic fluid and electrolyte homeostasis
	IL8 high (3,4)	D	hsa04610:Complement and coagulation cascades	4	2.5	0.0641617	C9,F3,SERPINE1,C4B (C4BPA)	inhibition (C4BPA) or activation (C4B) of complement, fibrinolysis and MMP activation
	IL8 high (3,4)	D	hsa04622:RIG-I-like receptor signaling pathway	4	2.5	0.0687044	IL8,IRF7,NFKBIA,IRF3	Type 1 interferon response mediated by IRF3-7 homo-or hetrodimers
	IL8 high (3,4)	D	hsa04062:Chemokine signaling pathway	6	3.75	0.103753	CCL2,MAP2K1,IL8,CXCR4,CXCL16,NFKBIA	recruitment of leukocytes to the site of inflammation
	IL8 high (3,4)	D	hsa04060:Cytokine-cytokine receptor interaction	7	4.375	0.136171	IFNAR2,TNFRSF10B,CCL2,IL8,CXCR4,CXCL16,IL1B	regulation / recruitment of innate & adaptive host defense cels
	IL8 high (3,4)	D	hsa04010:MAPK signaling pathway	7	4.375	0.14515	FOS,MAP2K1,DUSP10,IL1B,NFKB2,GADD45A,NR4A1 (MEF2C)	ERK5-NR4A1 or p38-MEF2C signaling / NR4A1 induces Activation-Induced Cell Death (AICD) in Macrophages
	IL8 high (3,4)	G	ERK Signaling	14	8.75	1e-16	AREG,CCL2,COL6A1,CXCL16,ETS2,FOS,IL1B,LAMA3,MAP2K1,MYLK,NFKB2,NFKBIA,TIMP1,IL8 (ANGPT2,CD247)	Immune response MIF-mediated glucocorticoid regulation
	IL8 high (3,4)	G	NF-kappaB Signaling	7	4.375	1.16495e-10	IRF3, IRF7, NFKB2, NFKBIA, NFKBIZ, TNFRSF10B, TNIP1	regulation of NFKB transcription
	IL8 high (3,4)	G	Immune response IL-2 activation and signaling pathway	7	4.375	2.75e-10	CISH,FOS,JUNB,MAP2K1,NFKB2,NFKBIA,EGR1 (TOB1)	activation IL2 expression
	IL8 high (3,4)	G	Glucocorticoid Receptor Signaling	9	5.625	2.01e-09	CEBPB,FOS,IL1B,NFKB2,NFKBIA,TAF9,TNFRSF10B,CCL2,IL8 (ANGPT2)	Glucocorticoid induced repression of IL8, IL6 and TNFalpha transcription / ANGPT2 disrupts the vascular remodeling ability of ANGPT1 and may induce endothelial cell apoptosis
	IL8 high (3,4)	G	NRF2-mediated Oxidative Stress Response	8	5	8.45e-09	ACTG2,EPHX1,FOS,HERPUD1,JUNB,MAP2K1,NFE2L2,SOD2 (CAT,SCARB1,GSTM3)	detoxification, metabolism, and transport of xenobiotics / SCARB1 is a receptor for high density lipoprotein cholesterol (HDL) mediating cholesterol transfer to and from HDL.
	IL8 high (3,4)	G	Cytoskeletal Signaling	6	3.75	1.26574e-06	ACTG2, DES, MYL9, OCLN, RHOB, TPM1	cytoskelet rearangments
	IL8 high (3,4)	G	Lymphocyte Signaling	5	3.125	2.09474e-06	CCL2, CEBPB, CEBPD, JUNB, NR4A1	induction of apoptosis by NR4A1 in lymphocytes, activation of transcription of COX2 or/and IL6 by CEBPB
	IL8 high (3,4)	W	TSLP-signaling	6	3.75	< 6.2E-02	CISH, GAB1, IL8, MAP2K1, NFKB2, NFKBIA	TSLP-mediated crosstalk between enterocytes and enterocyte-conditioned DC's; T helper 2 polarization
	IL8 high (3,4)	G	LPS/IL-1 Mediated Inhibition of RXR Function	6	3.75	5.6e-06	ALAS1,CPT1C,CYP2C9,FABP6,HMGCS1,IL1B (ACSL3,CAT,GSTM3,SCARB1)	PPARalpha-, LXR-, FXR-bile acid-RXR regulated metabolism and transport of cholesterol and lipids
	IL8 low (2)	G	LPS/IL-1 Mediated Inhibition of RXR Function	4	9.09091	5.0E-06	ACSL3,CAT,GSTM3,SCARB1 (ALAS1,CPT1C,CYP2C9,FABP6,HMGCS1,IL1B)	PPARalpha-, LXR-, FXR-bile acid-RXR regulated metabolism and transport of cholesterol and lipids
	IL8 low (2)	D	hsa04146 Peroxisome (GeneDecks)	4	9.09091	1.66e-07	EPHX2,ACSL3,PHYH,CAT,(SOD2,DECR2)	fatty acid oxidation: unsaturated β (ACSL3,DECR2) and α (PHYH)
	IL8 low (2)	D	h_tob1:Role of Tob in T-cell activation	4	9.09091	4.01277e-05	CD3G,CD3D,CD247,TOB1	repression of IL2 expression and cell cycle in T-cells by TOB
	IL8 low (2)	G	Immune response Function of MEF2 in T lymphocytes	4	9.09091	1.76148e-08	CD247, CD3D, CD3G, MEF2C	regulation of differentiation/function of T-cells. MEF2C plays a crucial role in T-lymphocyte apoptosis by regulating expression of NR4A1
	IL8 low (2)	G	Immune response Antigen presentation by MHC class II	3	6.81818	3.7899e-07	CD247, CD3D, CD3G	Antigen recognition by TCR complex of T-cells
	IL8 low (2)	G	Immune response_IL-12-induced IFN-gamma production	3	6.81818	2.16868e-06	CD247, CD3D, CD3G (NFKB2, NFKBIA)	regulation of NFKB2-mediated GADD45-beta transcription by NFKBIA in IFN-gamma producing T-cells.
	IL8 low (2)	G	Signal transduction Erk Interactions- Inhibition of Erk	3	6.81818	2.8517e-06	CD247, CD3D, CD3G	regulation of T-cell activation
	IL8 low (2)	G	Immune response CD28 signaling	3	6.81818	3.16048e-06	CD247, CD3D, CD3G	T-cell proliferation and survival, cytokine production, and T-helper type-2 development
	IL8 low (2)	G	Immune response ICOS pathway in T-helper cell	3	6.81818	8.42155e-06	CD247, CD3D, CD3G	T-helper cell signaling
	IL8 low (2)	G	Immune response_T cell receptor signaling pathway	3	6.81818	1.00416e-05	CD247, CD3D, CD3G (FOS, MAP2K1, NFKB2, NFKBIA)	regulation of T-cell activation and IL2 expression
	IL8 low (2)	G	Immune response NFAT in immune response	3	6.81818	1.07432e-05	CD247, CD3D, CD3G	regulation of T-cell activation

## Sheet: table  (4h)
							Table S2. Pathway analysis inter-animal comparisons 4 hpi.
							* Pathways were retrieved for the IL1B high and low clusters of genes from DAVID (D) or GeneDecks (G). DAVID pathways (KEGG and Biocarta) with a p-value of <0.2 (EASE score) and Genedecks pathways (KEGG,MLPR, CST, GeneGlobe Pathway Central, Invitrogen, and Ingenuity) with a p-value of <0.05 were retrieved.
							** Official gene-symbols are presented. Regulated genes within the opposite cluster of pigs (IL1B high or low) and mapped to the same pathway are listed between brackets.
	gene list *		pathway	# genes	%	p-value	genes **	possible process / remarkable items
	IL1B-high (2,4)	G	Angiogenesis	7	3.24074	2.04221e-10	CXCL6, FN1, ID1, SERPINE1, THBS1, TIMP1, TIMP3 (EFNA1)	vascular and/or epithelial development (EFNA1 activated by IL1-beta)
	IL1B-high (2,4)	G	Antigen processing and presentation	4	1.85185	6.82484e-06	CANX, HLA-DMA, HLA-DQA1, HSPA4	MHCI and II presentation
	IL1B-high (2,4)	G	Apoptosis and Autophagy	8	3.7037	7.74254e-09	MCL1, NDRG1, PEA15, STK24, TNFRSF10B, TNFRSF21, TXN, YWHAZ (NDRG2)	NDRG2 is specifically expressed during dendritic cell differentiation
	IL1B-high (2,4)	G	cAMP / Ca2+ Signaling PathwayFinder	8	3.7037	3.55149e-12	AREG, CYR61, DUSP1, EGR1, FOS, HSPA4, PPP1R15A, THBS1 (PER1, SGK1)	PER1 and SGK1 transcription induced by CREB1 in response to cAMP/Ca2+ signaling
	IL1B-high (2,4)	G	Cell adhesion_ECM remodeling	12	5.55556	1e-16	COL1A1, FN1, IL8, ITGA5, MMP1, MMP3, PLAU, PLAUR, SERPINE1, SPARC, TIMP1, TIMP3	balance between MMPs and TIMPs controls ECM remodeling
	IL1B-high (2,4)	G	Cytoskeletal Signaling	10	4.62963	7.9344e-11	ACTG2, ARHGDIA, DES, F2RL1, LPP, MYL9, PPP1R12A, STK24, TPM1, TUBB (NCK1)	NCK1 involved in RAC1 mediated remodeling of actin cytoskeleton
	IL1B-high (2,4)	G	DNA Damage Signaling Pathway	4	1.85185	9.16551e-06	CDKN1A, GADD45A, HUS1, PPP1R15A	response to stress and toxicity
	IL1B-high (2,4)	G	EGF / PDGF Signaling Pathway	5	2.31481	3.17697e-07	COL1A1, DUSP1, EGR1, FN1, FOS (GAB1)	GAB1 involved in signaling by the epidermal growth factor receptor
	IL1B-high (2,4)	G	Endothelial Cell Biology	6	2.77778	7.6793e-09	FN1, ITGA5, SELL, SERPINE1, THBS1, TIMP1	leukocyte endothelial cell adhesion
	IL1B-high (2,4)	G	Epithelial to Mesenchymal Transition (EMT)	6	2.77778	7.6793e-09	FN1, ITGA5, RGS2, SERPINE1, SPARC, TIMP1	Transition of epithelial cells to migratory mesenchymal cells.
	IL1B-high (2,4)	G	Hypoxia Signaling Pathway	5	2.31481	1.87918e-07	ADM, EGR1, FOS, NDRG1, SERPINE1 (DDIT4, PER1, TFRC)	DNA-damage-inducible transcript 4 (DDIT4) is a HIF-1 responsive protein / PER1 affects Hypoxia-Responsive Element mediated transcription
	IL1B-high (2,4)	G	Immune response IL-1 signaling pathway	5	2.31481	4.71378e-08	FOS, IL1A, IL1B, IL8, SERPINE1 (ECSIT, NFKBIA)	ECSIT accelerates processing of MAP3K1 resulting in activation of NF-kappaB
	IL1B-high (2,4)	G	Immune response IL-2 activation and signaling pathway	5	2.31481	1.55615e-07	CISH, EGR1, FOS, IL2RG, SOCS3 (NFKBIA)	NFKBIA; Inhibitor of NF-kappa-B
	IL1B-high (2,4)	G	Immune response IL-3 activation and signaling pathway	5	2.31481	1.8251e-08	CISH, EGR1, FOS, ID1, SOCS3	CISH is a cytokine-induced STAT inhibitor and its expression is induced by IL2
	IL1B-high (2,4)	G	Immune response_IL-22 signaling pathway	6	2.77778	1.34501e-08	FOS, HLA-DMA, HLA-DQA1, IL2RG, MCL1, SOCS3	MCL1 is involved in the regulation of apoptosis versus cell survival, and in the maintenance of viability but not of proliferation
	IL1B-high (2,4)	G	Immune response_IL-6 signaling pathway	4	1.85185	1.23554e-06	CEBPB, CEBPD, FOS, SOCS3	CEBPB binds to the IL-1 response element in the IL-6 gene, as well as to regulatory regions of several acute-phase and cytokine genes.
	IL1B-high (2,4)	G	Immune response_Oncostatin M signaling via MAPK in human cells	6	2.77778	1.40629e-09	CEBPB, EGR1, FOS, MMP1, MMP3, TIMP1	Cytokine Oncostatin M may activate transcription factor EGR1 via ERK1/2, which, along with CEBPB stimulates transcription of lipid metabolism regulator LDLR and regulation of remodeling of the extracellular matrix.
	IL1B-high (2,4)	G	Inflammatory Response & Autoimmunity 384HT	12	5.55556	7.20934e-12	AREG, CD97, CEBPB, CXCL2, CXCL6, FN1, FOS, IL2RG, IL4R, REG3A, TNFAIP6, YARS (EPHX2)	EPHX2, a peroxisome protein degrades potentially toxic epoxides, and is involved in Arachidonic acid metabolism
	IL1B-high (2,4)	G	Insulin Signaling Pathway	4	1.85185	9.8329e-06	ACOX1, CEBPB, FOS, SERPINE1 (GAB1, NCK1)	ACOX1 is the first enzyme of the fatty acid beta-oxidation pathway
	IL1B-high (2,4)	G	JAK / STAT Signaling Pathway	6	2.77778	9.3135e-09	CDKN1A, CEBPB, CEBPD, IL2RG, IL4R, SOCS3	SOCS3; STAT-induced STAT inhibitor 3 is involved in negative regulation of cytokines that signal through the JAK/STAT pathway
	IL1B-high (2,4)	G	Lymphocyte Signaling	8	3.7037	7.10079e-10	CD3E, CEBPB, CEBPD, GPX1, LCP1, NCF1, NDRG1, TXN (NCK1)	activation of transcription of COX2 or/and IL6 by CEBPB
	IL1B-high (2,4)	G	MAPK signaling pathway	7	3.24074	7.25612e-07	DUSP1, FOS, GADD45A, IL1A, IL1B, MEF2C, PTPRR (RAC2,ECSIT,PLA2G12B)	p38 (alias MAPK14), JNK., and ERK (alias MAPK1) inhibition (PTPRR, DUSP1) / DNA damage respons (GADD45A) / ECSIT is invovlved Toll/IL-1 signal transduction
	IL1B-high (2,4)	G	Nitric Oxide Signaling Pathway	4	1.85185	4.82101e-07	EGR1, FOS, GADD45A, SFN (GAB1)	In T-cells, GADD45A functions as a regulator of p38 MAPKs by inhibiting p88 phosphorylation and activity / transcription induced by DNA damage
	IL1B-high (2,4)	G	Osmotic Stress	7	3.24074	1.30028e-10	ADM, AQP3, DUSP1, EGR1, FOS, GADD45A, HSPA4 (NFKBIA, SGK1)	serum/glucocorticoid regulated kinase1 (SGK1) plays an important role in cellular stress response
	IL1B-high (2,4)	G	Selected targets of GCR-alpha	4	1.85185	4.18141e-06	CDKN1A, DUSP1, IL1B, IL8 (NFKBIA)	CDKN1A may be the important intermediate by which p53/TP53 mediates its role as an inhibitor of cellular proliferation in response to DNA damage
	IL1B-high (2,4)	G	Selected targets of p53	4	1.85185	2.90213e-06	CDKN1A, ID1, S100A2, THBS1 (SGK1)	ID1; helix-loop-helix (HLH) forms heterodimers with basic HLH family of transcription factors and can inhibit the DNA binding and transcriptional activation ability of basic HLH proteins.
	IL1B-high (2,4)	G	Signal transduction_Erk Interactions- Inhibition of Erk	5	2.31481	9.5902e-07	CD3E, DUSP1, PEA15, PRKAR1A, PTPRR (CAMK2G)	Calmodulin-dependent kinases (CaMK) are a family of serine/threonine kinases that mediate many of the second messenger effects of Ca2+.
	IL1B-high (2,4)	G	Stress & Toxicity PathwayFinder	6	2.77778	2.94623e-09	ADM, CDKN1A, GADD45A, HSPA4, HUS1, SERPINE1 (GCLC, HUS1)	Glutamate-cysteine ligase (GCLC) is the first rate-limiting enzyme of glutathione synthesis
	IL1B-high (2,4)	G	TGFB Signaling Targets	6	2.77778	1.46921e-08	CEBPB, FN1, FOS, ID1, SERPINE1, THBS1 (NFKBIA, EMP1)	EMP1, a c-Myc target may be one of regulators involved in cell signaling, cell communication and adhesion
	IL1B-high (2,4)	G	TGFB/BMP Signaling Pathway	6	2.77778	3.07673e-08	CDKN1A, COL1A1, FOS, ID1, SERPINE1,THBS1, (EMP1)	THBS1 interacts with CD36; the interaction conveys an antiangiogenic effect
	IL1B-high (2,4)	G	Transcription_Role of VDR in regulation of genes involved in osteoporosis	5	2.31481	8.41589e-08	CALR, COL1A1, FOS, IL1A, IL1B	The amino terminus of calreticulin (CALR) interacts with the DNA-binding domain of GCR and prevents the receptor from binding to its specific glucocorticoid response element.
	IL1B-high (2,4)	D	hsa04115:p53 signaling pathway	7	3.24074	0.00164927	CDKN1A,TNFRSF10B,SERPINE1,SFN,PMAIP1,THBS1,GADD45A	DNA repair (GADD45A)/cell cycle arrest (CDKN1A,SFN,GADD45A)/apopotosis induction (TNFRSF10B,PMAIP1)/agiogenesis inhibition (THBS1,SERPINE1)
	IL1B-high (2,4)	D	hsa04610:Complement and coagulation cascades	5	2.31481	0.0405951	C1QA,SERPINE1,C4BPA,PLAU,PLAUR	inhibition (C4BPA) of complement / cell adhesion, migration (PLAU, PLAUR,SERPINE1)
	IL1B-high (2,4)	D	hsa04060:Cytokine-cytokine receptor interaction	9	4.16667	0.120182	TNFRSF21,TNFRSF10B,IL8,IL4R,CXCL2,IL1B,IL2RG,CXCL6,IL1A	recruitment of leukocytes to the site of inflammation
	IL1B-high (2,4)	D	hsa00270:Cysteine and methionine metabolism	3	1.38889	0.134273	LDHB,CTH,SDS,(GOT2)	Bile acid receptor (GPBAR1) induces GOT2, ACOX1, and NFKBIA transcription via RXR-alpha
	IL1B-high (2,4)	D	hsa00480:Glutathione metabolism	4	1.85185	0.0676172	GSTA1,GPX1,GSTA3,RRM1,(GCLC)	rate limiting enzyme of glutathione synthesis GCLC; transcription regulated by NFE2L1 (alias NRF2)
	IL1B-high (2,4)	D	hsa03320:PPAR signaling pathway	5	2.31481	0.0405951	FABP3,ACSL4,DBI,MMP1,FABP6,(FABP5)	regulation lipid metabolism
	IL1B-high (2,4)	G	hsa04145:Phagosome	9	4.16667	1.40284e-09	CALR,CORO1A,HLA-DMA,HLA-DQA1,ITGA5,NCF1,SCARB1,THBS1,TUBB,(STX12,TFRC)	recognition (SCARB1,ITGA5,THBS1) / cross-presentation (CALR,HLA-DMA, HLA-DQA1) / maturation (STX12,TFRC,TUBB) / and phagocytosis (CORO1A,NCF1)
	IL1B-high (2,4)	G	Protein processing in endoplasmic reticulum	6	2.77778	8.5838e-07	CALR,DNAJA1,DNAJC5,LMAN1,PPP1R15A,XBP1,(MAN1A1,RBX1)	reversing shut-off protein synthesis initiated by DNA-dammage, facilitating recovery of cells from stress/ER stress.
	IL1B-high (2,4)	D	Agranulocyte Adhesion and Diapedesis	14	6.48148	6.29496e-14	ACTG2,CLDN15,CXCL2,CXCL6,FN1,IL1A,IL1B,IL2RG,IL4R,IL8,ITGA5,MMP1,MMP3,MYL9	Invasion of lymphocytes and monocytes from the blood to the site of pathogen exposure
	IL1B-high (2,4)	D	Granulocyte Adhesion and Diapedesis	14	6.48148	3.00315e-13	ACTG2,CLDN15,CXCL2,CXCL6,IL1A,IL1B,IL2RG,IL4R,IL8,MMP1,MMP3,MYL9,SDC4,SELL289	Invasion of neutrophils. eosinophil, or basophils from the blood to the site of pathogen exposure
	IL1B-high (2,4)	D	STAT3 Pathway	12	5.55556	9.32066e-12	CDKN1A, CXCL2, CXCL6, IL1A, IL1B, IL2RG, IL4R, IL8, SOCS3, TNFAIP6, TNFRSF10B, TNFRSF21	SOCS3; suppresses cytokine signaling by inhibiting the activity of JAK2 kinase
	IL1B-high (2,4)	D	LPS/IL-1 Mediated Inhibition of RXR Function	9	4.16667	4.71818e-09	ACSL4,FABP3,FABP6,GSTA1,GSTA3,HMGCS1,IL1B,SCARB1,SULT1A1182,(FABP5,MAOA,ECSIT)	CAR-,PXR-,PPARalpha-RXR transcription of genes regulating metabolism and transport of cholesterol and lipids
	IL1B-high (2,4)	D	Glucocorticoid Receptor Signaling	11	5.09259	2.04931e-10	ANXA1,CD3E,CDKN1A,CEBPB,DUSP1,FOS,HSPA4,IL1B,IL8,MMP1,SERPINE1(NFKBIA,POLR2B,RAC2,TSC22D3)	Genes regulating inflammatory and anti-inflammatory response / TSC22D3: inhibitor of Ras-Raf axis and stimulator of T cell apoptosis.
	IL1B-high (2,4)	D	Actin-Based Motility by Rho Family GTPases	9	4.16667	3.44181e-08	ACTG2,AREG,ARHGDIA,ITGA5,MYL9,NRG1,RHOD,TIMP1,TIMP3,(RAC2,RHOD)	actin polymerisation:cell migration, focal adhesion, formation of phagocytic cup, stress fibers and microvilli
	IL1B-high (2,4)	D	Acute Phase Response Signaling	8	3.7037	3.64271e-08	C4BPA,CEBPB,FOS,IL1A,IL1B,SERPINE1,SOCS3,SOD2,(ECSIT,NFKBIA,RAC2)	ECSIT accelerates processing of MAP3K1 resulting in activation of NF-kappaB
	IL1B-low (3)	G	Antibacterial Response	3	3.26087	2.64602e-05	BPI, NFKBIA, TICAM1	BPI is a lipopolysaccharide binding protein. It is associated with human neutrophil granules and has bactericidal activity on gram-negative organisms
	IL1B-low (3)	G	Cell adhesion Ephrins signaling	3	3.26087	1.79482e-05	EFNA1, GRB7, NCK1	Ephrin-A1 (EFNA1) stimulation leads to Ras-related protein Rap-1A activation and inhibits MAPK signaling cascade by decreasing c-Raf-1 kinase activation
	IL1B-low (3)	G	Circadian Rhythms	4	4.34783	4.94072e-07	CAMK2G, NR1D2, PER1, TEF (EGR1)	EGR1 induced by a wide variety of extracellular stimuli,involved in cell proliferation,macrophage differentiation,synaptic activation and long term potentiation,coactivated by CREBBP
	IL1B-low (3)	G	ErbB signaling pathway	3	3.26087	5.06361e-05	CAMK2G, GAB1, NCK1 (AREG, CDKN1A, NRG1)	AREG is a autocrine growth factor that binds to epidermal growth factor receptors and act asmitogen for a broad range of target cells including astrocytes, Schwann cells and fibroblasts
	IL1B-low (3)	G	Hypoxia Signaling Pathway	3	3.26087	2.13314e-05	DDIT4, PER1, TFRC (ADM, EGR1, FOS, NDRG1, SERPINE1)	ADM is a potent hypotensive and vasodilatator agents in the control of physiologic fluid and electrolyte homeostasis
	IL1B-low (3)	G	Notch Signaling Targets	3	3.26087	5.06361e-05	EFNA1, SGPL1, SOX9 (CXCL2, ID1, RND1, SOCS3)	CXCL2 is a chemokine produced by activated monocytes and neutrophils and expressed at sites of inflammation which (in vitro) suppresses hematopoietic progenitor cell proliferation.
	IL1B-low (3)	G	PI3K / Akt Signaling	3	3.26087	2.3805e-05	DDIT4, NDRG2, SGK1 (AKT1S1, NDRG1)	NRG1 is a stress-responsive protein involved in hormone responses, cell growth, and differentiation. Necessary for p53-mediated caspase activation and apoptosis /cell trafficking of Schwann cell.
	IL1B-low (3)	G	Selected targets of CREB1	3	3.26087	1.69046e-05	PER1, SGK1, SOX9 (ANXA1, ID1, RGS1)	Annexin I is a Ca(2+)-dependent phospholipid binding protein. It phospholipase A2 inhibitory activity affects the biosynthesis of the potent mediators of inflammation, prostaglandins and leukotrienes
	IL1B-low (3)	G	Selenocompound metabolism	3	3.26087	4.96714e-07	CCBL1, SEPHS2, TXNRD1 (CTH)	CTH catalyzes the last step in the trans-sulfuration pathway from methionine to cysteine. Generates the endogenous signaling molecule H2S, contributing to the regulation of blood pressure
	IL1B-low (3)	G	Synthesis and degradation of ketone bodies	2	2.17391	2.28599e-05	BDH2,OXCT (HMGCS1)	Conversion of Acetoacetyl-CoA in (R)-Mevalonate from (precursor steroid synthesis) by HMGCS1 and in Acetoacetate by OXCT1
	IL1B-low (3)	D	hsa04310:Wnt signaling pathway	4	4.34783	0.12098	RAC2,CAMK2G,BTRC,RBX1 (PPP2R5A)	SCF Ubiquitin ligase complex (BTRC-RBX1): Ubiquitination of CTNNB1 and NF-kappaB / PPP2R5A forms complex with CTNNB1 and APC2 that regulates TCF/LEF mediated transcription
	IL1B-low (3)	D	hsa00590:Arachidonic acid metabolism	3	3.26087	0.0743436	CYP2C18,PLA2G12B,EPHX2,(GPX1,CBR1,PTGES)	Prostaglandin F2alpha synthesis (CBR1, PTGES) /Dihydroxyeicosa-trienoic acid synthese (CYP2C18, EPHX2)

## Sheet: table (8h)
		Table S2. Pathway analysis 8 hpi (isogenic comparison Salmonella versus mock).
		* Pathways were retrieved for each individual pig from GeneDecks (KEGG,MLPR, CST, GeneGlobe Pathway Central, Invitrogen, and Ingenuity) with a p-value of <0.05. Pathways called significant for all three pigs were shown in bold and underlined. Genes regulated specifically in pig 3 in these mutual pathways, and not in pig 2 and 4, are shown in bold and underlined.
		** Official gene-symbols are presented
	pig	pathway *	# genes	%	p-value	genes **
	2	Development Glucocorticoid receptor signaling	5	1.96078	2.44029e-07	CEBPB, FOS, HSPA5, NFKBIA, SERPINE1
	3	Development Glucocorticoid receptor signaling	3	8.57143	2.64632e-05	FOS, HSPA1A, HSPA1B
	2	Immune response Oncostatin M signaling via MAPK in human cells	9	3.52941	5.08378e-11	CEBPB, EGR1, FOS, JUNB, LDLR, MAP2K3, MMP1, MMP3, TIMP1
	3	Immune response Oncostatin M signaling via MAPK in human cells	4	11.4286	4.93209e-07	EGR1, FOS, MMP1, RAC1
	4	Immune response Oncostatin M signaling via MAPK in human cells	9	5.6962	1.81446e-11	CCL2, CEBPB, EGR1, FOS, JUNB, LDLR, MMP1, MMP3, TIMP1
	2	MAPK signaling pathway	19	7.45098	3.18367e-07	CEBPB, COL1A1, FBN1, FN1, FOS, GNG2, IL1B, ITGA2, ITGA5, MAP2K3, NRG1, PPAP2B, PRKAR1A, SPP1, STAT3, TIMP1, TIMP3, TNC
	3	MAPK signaling pathway	6	17.1429	1.68327e-06	FOS, HSPA1A, HSPA1B, IL1B, NR4A1, RAC1
	2	Antioxidant Action of Vitamin-C	15	5.88235	5.67843e-07	ACTG2, CSF1, CXCL2, CXCL5, FLNC, FOS, IL1B, IL2RG, IL8, NFKBIA, NRG1, PPAP2B, PRKAR1A,TIMP1, TIMP3
	2	Bacterial infections in CF airways	7	2.7451	9.07375e-07	CTSL1, IL1B, IL8, IRF1, MYD88, NFKBIA, NOS2
	4	Bacterial infections in CF airways	6	3.79747	8.8297e-07	CTSL1, IL1B, IL8, IRF1, NFKBIA, NOS2
	2	Cell adhesion ECM remodeling	12	4.70588	2.37099e-12	COL1A1, FN1, IL8, ITGA5, MMP1, MMP3, MSN, PLAU, PLAUR, SERPINE1, TIMP1, TIMP3
	4	Cell adhesion ECM remodeling	8	5.06329	6.45319e-09	COL1A1, IL8, MMP1, MMP3, PLAT, PLAUR, SERPINE1, TIMP1
	2	Development Leptin signaling via JAK/STAT and MAPK cascades	5	1.96078	1.07553e-05	CYCS, EGR1, FOS, STAT3, TIMP1
	4	Development Leptin signaling via JAK/STAT and MAPK cascades	5	3.16456	1.08775e-06	EGR1, FOS, PTPN1, STAT3, TIMP1
	2	ERK Signaling	22	8.62745	1.97449e-08	COL1A1, CSF1, CXCL2, CXCL5, FBN1, FN1, FOS, GNG2, IL1B, IL8, ITGA2, ITGA5, MYLK, NFKBIA, NRG1, PPAP2B, PRKAR1A, SPP1, STAT3, TIMP1, TIMP3, TNC
	4	ERK Signaling	14	8.86076	1.46689e-05	AREG, CCL2, COL1A1, CXCL2, CXCL5, ELN, FOS, IL1B, IL8, INSR, NFKBIA, SPP1, STAT3, TIMP1
	2	FAK1 Signaling	10	3.92157	1.67249e-06	ACTG2, COL1A1, FBN1, FN1, ITGA2, ITGA5, MAP2K3, PPAP2B, SPP1, TNC
	2	Focal adhesion	10	3.92157	6.27874e-06	CAV1, COL1A1, FLNC, FN1, ITGA2, ITGA5, MYLK, SPP1, THBS1, TNC
	4	IL-6 Pathway	9	5.6962	3.31324e-06	CCL2, CXCL2, CXCL5, IL1B, IL8, NFKBIA, SOCS1, STAT3, TIMP1
	2	ILK Signaling	15	5.88235	8.37442e-06	ACTG2, CASP3, CEBPB, COL1A1, FBN1, FLNC, FN1, FOS, JUNB, NRG1, PPAP2B, SPP1, TIMP1, TIMP3, TNC
	2	Immune response MIF-mediated glucocorticoid regulation	7	2.7451	1.88679e-08	FOS, ICAM1, IL8, MMP1, NFKBIA, NOS2, VCAM1
	4	Immune response MIF-mediated glucocorticoid regulation	6	3.79747	3.04739e-08	FOS, ICAM1, IL8, MMP1, NFKBIA, NOS2
	4	Immune response IFN alpha/beta signaling pathway	5	3.16456	2.4124e-06	IFNAR2, IRF1, ISG15, PTPN1, SOCS1
	2	Immune response IL-1 signaling pathway	11	4.31373	5.83866e-13	FOS, HMOX1, IL1B, IL8, IRF1, JUNB, MAP2K3, MYD88, NFKBIA, NOS2, SERPINE1
	3	Immune response IL-1 signaling pathway	4	11.4286	1.01378e-06	F3, FOS, IL1B, IRF1
	4	Immune response IL-1 signaling pathway	8	5.06329	8.92827e-11	FOS, IL1B, IL8, IRF1, JUNB, NFKBIA, NOS2, SERPINE1
	2	Immune response IL-3 activation and signaling pathway	6	2.35294	4.31114e-06	CISH, EGR1, FOS, ID1, JUNB, SOCS1
	4	Immune response IL-3 activation and signaling pathway	6	3.79747	2.81064e-07	CISH, EGR1, FOS, ID1, JUNB, SOCS1
	2	Immune response MIF in innate immunity response	6	2.35294	4.94069e-06	CEBPB, IL1B, IL8, MYD88, NFKBIA, NOS2
	4	Immune response MIF in innate immunity response	5	3.16456	7.70182e-06	CEBPB, IL1B, IL8, NFKBIA, NOS2
	4	Immune response Oncostatin M signaling via JAK-Stat in human cells	4	2.53165	7.13053e-06	CCL2, MMP1, STAT3, TIMP1
	2	Immune response Role of integrins in NK cells cytotoxicity	7	2.7451	3.90062e-07	FN1, FOS, ICAM1, IL8, MAP2K3, VCAM1
	2	Immune response_Bacterial infections in normal airways	6	2.35294	8.25003e-06	IL1B, IL8, IRF1, MYD88, NFKBIA, NOS2
	4	Immune response_Bacterial infections in normal airways	5	3.16456	1.18977e-05	IL1B, IL8, IRF1, NFKBIA, NOS2
	2	Inhibition of Angiogenesis by TSP1	8	3.13725	7.34225e-06	CASP3, COL1A1, FBN1, FN1, FOS, SPP1, THBS1, TNC
	2	Integrin Pathway	16	6.27451	5.43926e-10	ACTG2, CAV1, COL1A1, FBN1, FN1, FOS, GNG2, ITGA2, ITGA5, MAP2K3, MYLK, PPAP2B, PRKAR1A, SPP1, TNC
	2	Jak/Stat Pathway	5	1.96078	5.1398e-06	CISH, IL1B, IL1RN, SOCS1, STAT3
	4	Jak/Stat Pathway	5	3.16456	5.13439e-07	CISH, IL1B, IL1RN, SOCS1, STAT3
	2	Lymphocyte Signaling	9	3.52941	1.2064e-06	ALOX5, CEBPB, CISH, HMOX1, IRF8, JUNB, LCP1, MYD88, SOCS1
	2	NF-kappaB Signaling	7	2.7451	4.28016e-06	DDX58, IL1B, IRF1, IRF8, LITAF, MYD88, NFKBIA
	2	p53 signaling pathway	7	2.7451	6.71032e-06	CASP3, CYCS, GADD45A, IGFBP3, SERPINE1, SFN, THBS1
	2	PAK Pathway	13	5.09804	3.88343e-06	ACTG2, CASP3, CSF1, CXCL2, CXCL5, IL1B, IL8, LIMK2, MYLK, NRG1, PPAP2B, TIMP1, TIMP3
	4	PEDF Induced Signaling	8	5.06329	4.23929e-06	CCL2, CXCL2, CXCL5, FOS, IL1B, IL8, NFKBIA, SOD2
	2	Pertussis	10	3.92157	5.71642e-09	CASP3, CXCL5, FOS, IL1B, IL8, IRF1, IRF8, ITGA5, MYD88, NOS2
	4	Pertussis	7	4.43038	5.16274e-07	CXCL5, FOS, IL1B, IL8, IRF1, IRF8, NOS2
	2	Rho Family GTPases	23	9.01961	2.75428e-10	COL1A1, CSF1, CXCL2, CXCL5, DES, FBN1, FN1, FOS, GNG2, IL1B, IL8, ITGA2, ITGA5, LIMK2, MAP2K3, MSN, MYLK, NRG1, PPAP2B, SPP1, TIMP1, TIMP3, TNC
	2	Tec Kinases Signaling	14	5.4902	1.10739e-06	ACTG2, FOS, GNG2, IL1B, IL2RG, IL8, ITGA2, ITGA5, MYD88, NRG1, PPAP2B, STAT3, TIMP1, TIMP3
	2	Toll-like receptor signaling pathway	8	3.13725	1.05194e-05	FOS, IL1B, IL8, MAP2K3, MYD88, NFKBIA, SPP1
	2	Transendothelial Migration of Leukocytes	19	7.45098	2.81546e-09	ACTG2, COL1A1, CXCL2, CXCL5, FBN1, FN1, GNG2, ICAM1, IL8, ITGA2, ITGA5, MMP1, MMP3, MSN, MYLK, PRKAR1A, SPP1, TNC, VCAM1
	2	UPA-UPAR Pathway	14	5.4902	1.55177e-09	COL1A1, FBN1, FN1, FOS, ITGA2, ITGA5, MMP1, MMP3, PLAU, PLAUR, SERPINE1, SPP1, STAT3, TNC
	4	UPA-UPAR Pathway	9	5.6962	9.95032e-07	COL1A1, ELN, FOS, MMP1, MMP3, PLAUR, SERPINE1, SPP1, STAT3
